# Supplementary material for: Effects of a caffeine-based diet on insecticide resistance and longevity in infected Anopheles coluzzii
Source: Parasit Vectors. 2026 Feb 13;19:125. doi: 10.1186/s13071-026-07253-z (PMC13005414; doi:10.1186/s13071-026-07253-z)
Supplement: Supplementary file 1 — Additional file 1. Database of mortality and longecity data. [file 13071_2026_7253_MOESM1_ESM.txt]

id	date.exposure	date.death	cups	diet.conc	insecticide	blood.feeding	blood.origin	pcr	age
M1	22/03/2024	23/03/2024	8	A	oui	i	child1	yes	1
M2	22/03/2024	23/03/2024	8	A	oui	i	child1	no	1
M3	22/03/2024	23/03/2024	31	A	oui	u	child1	no	1
M4	22/03/2024	23/03/2024	31	A	oui	u	child1	no	1
M5	22/03/2024	23/03/2024	31	A	oui	u	child1	no	1
M6	22/03/2024	23/03/2024	31	A	oui	u	child1	no	1
M7	22/03/2024	23/03/2024	31	A	oui	u	child1	no	1
M8	22/03/2024	23/03/2024	31	A	oui	u	child1	no	1
M9	22/03/2024	23/03/2024	5	A	non	i	child1	no	1
M10	22/03/2024	23/03/2024	32	C	oui	u	child1	no	1
M11	22/03/2024	23/03/2024	32	C	oui	u	child1	no	1
M12	22/03/2024	23/03/2024	32	C	oui	u	child1	no	1
M13	22/03/2024	23/03/2024	32	C	oui	u	child1	no	1
M14	22/03/2024	23/03/2024	32	C	oui	u	child1	no	1
M15	22/03/2024	23/03/2024	32	C	oui	u	child1	no	1
M16	22/03/2024	23/03/2024	32	C	oui	u	child1	no	1
M17	22/03/2024	23/03/2024	32	C	oui	u	child1	no	1
M18	22/03/2024	23/03/2024	32	C	oui	u	child1	no	1
M19	22/03/2024	23/03/2024	32	C	oui	u	child1	no	1
M20	22/03/2024	23/03/2024	32	C	oui	u	child1	no	1
M21	22/03/2024	23/03/2024	32	C	oui	u	child1	no	1
M22	22/03/2024	23/03/2024	32	C	oui	u	child1	no	1
M23	22/03/2024	23/03/2024	32	C	oui	u	child1	no	1
M24	22/03/2024	23/03/2024	32	C	oui	u	child1	no	1
M26	22/03/2024	23/03/2024	32	C	oui	u	child1	no	1
M27	22/03/2024	23/03/2024	32	C	oui	u	child1	no	1
M28	22/03/2024	23/03/2024	32	C	oui	u	child1	no	1
M25	22/03/2024	23/03/2024	32	C	oui	u	child1	no	1
M29	22/03/2024	23/03/2024	13	C	oui	i	child1	no	1
M30	22/03/2024	23/03/2024	13	C	oui	i	child1	yes	1
M31	22/03/2024	23/03/2024	13	C	oui	i	child1	no	1
M32	22/03/2024	23/03/2024	13	C	oui	i	child1	no	1
M33	22/03/2024	23/03/2024	13	C	oui	i	child1	no	1
M34	22/03/2024	23/03/2024	13	C	oui	i	child1	no	1
M35	22/03/2024	23/03/2024	13	C	oui	i	child1	no	1
M36	22/03/2024	23/03/2024	13	C	oui	i	child1	no	1
M37	22/03/2024	23/03/2024	13	C	oui	i	child1	yes	1
M38	22/03/2024	23/03/2024	13	C	oui	i	child1	no	1
M39	22/03/2024	23/03/2024	13	C	oui	i	child1	no	1
M40	22/03/2024	23/03/2024	30	C	oui	u	child1	no	1
M41	22/03/2024	23/03/2024	30	C	oui	u	child1	no	1
M42	22/03/2024	23/03/2024	30	C	oui	u	child1	no	1
M43	22/03/2024	23/03/2024	30	C	oui	u	child1	no	1
M44	22/03/2024	23/03/2024	30	C	oui	u	child1	no	1
M45	22/03/2024	23/03/2024	30	C	oui	u	child1	no	1
M46	22/03/2024	23/03/2024	30	C	oui	u	child1	no	1
M47	22/03/2024	23/03/2024	30	C	oui	u	child1	no	1
M48	22/03/2024	23/03/2024	30	C	oui	u	child1	no	1
M49	22/03/2024	23/03/2024	30	C	oui	u	child1	no	1
M50	22/03/2024	23/03/2024	30	C	oui	u	child1	no	1
M51	22/03/2024	23/03/2024	30	C	oui	u	child1	no	1
M52	22/03/2024	23/03/2024	30	C	oui	u	child1	no	1
M53	22/03/2024	23/03/2024	30	C	oui	u	child1	no	1
M54	22/03/2024	23/03/2024	30	C	oui	u	child1	no	1
M55	22/03/2024	23/03/2024	30	C	oui	u	child1	no	1
M56	22/03/2024	23/03/2024	27	B	oui	u	child1	no	1
M57	22/03/2024	23/03/2024	27	B	oui	u	child1	no	1
M58	22/03/2024	23/03/2024	27	B	oui	u	child1	no	1
M59	22/03/2024	23/03/2024	27	B	oui	u	child1	no	1
M60	22/03/2024	23/03/2024	20	C	oui	i	child1	no	1
M61	22/03/2024	23/03/2024	20	C	oui	i	child1	no	1
M62	22/03/2024	23/03/2024	20	C	oui	i	child1	no	1
M63	22/03/2024	23/03/2024	20	C	oui	i	child1	no	1
M64	22/03/2024	23/03/2024	20	C	oui	i	child1	no	1
M65	22/03/2024	23/03/2024	36	C	oui	u	child1	no	1
M66	22/03/2024	23/03/2024	36	C	oui	u	child1	no	1
M67	22/03/2024	23/03/2024	36	C	oui	u	child1	no	1
M68	22/03/2024	23/03/2024	36	C	oui	u	child1	no	1
M69	22/03/2024	23/03/2024	36	C	oui	u	child1	no	1
M70	22/03/2024	23/03/2024	36	C	oui	u	child1	no	1
M71	22/03/2024	23/03/2024	36	C	oui	u	child1	no	1
M72	22/03/2024	23/03/2024	36	C	oui	u	child1	no	1
M73	22/03/2024	23/03/2024	36	C	oui	u	child1	no	1
M74	22/03/2024	23/03/2024	36	C	oui	u	child1	no	1
M75	22/03/2024	23/03/2024	36	C	oui	u	child1	no	1
M76	22/03/2024	23/03/2024	3	A	oui	i	child1	no	1
M77	22/03/2024	23/03/2024	3	A	oui	i	child1	yes	1
M78	22/03/2024	23/03/2024	3	A	oui	i	child1	yes	1
M79	22/03/2024	23/03/2024	3	A	oui	i	child1	yes	1
M80	22/03/2024	23/03/2024	3	A	oui	i	child1	no	1
M81	22/03/2024	23/03/2024	3	A	oui	i	child1	no	1
M82	22/03/2024	23/03/2024	3	A	oui	i	child1	no	1
M83	22/03/2024	23/03/2024	3	A	oui	i	child1	no	1
M84	22/03/2024	23/03/2024	3	A	oui	i	child1	no	1
M85	22/03/2024	23/03/2024	3	A	oui	i	child1	yes	1
M86	22/03/2024	23/03/2024	9	C	oui	i	child1	no	1
M87	22/03/2024	23/03/2024	9	C	oui	i	child1	no	1
M88	22/03/2024	23/03/2024	9	C	oui	i	child1	no	1
M89	22/03/2024	23/03/2024	9	C	oui	i	child1	no	1
M90	22/03/2024	23/03/2024	9	C	oui	i	child1	no	1
M91	22/03/2024	23/03/2024	9	C	oui	i	child1	no	1
M92	22/03/2024	23/03/2024	9	C	oui	i	child1	yes	1
M93	22/03/2024	23/03/2024	9	C	oui	i	child1	yes	1
M94	22/03/2024	23/03/2024	9	C	oui	i	child1	yes	1
M95	22/03/2024	23/03/2024	9	C	oui	i	child1	no	1
M96	22/03/2024	23/03/2024	26	C	oui	u	child1	no	1
M97	22/03/2024	23/03/2024	26	C	oui	u	child1	no	1
M98	22/03/2024	23/03/2024	26	C	oui	u	child1	no	1
M99	22/03/2024	23/03/2024	26	C	oui	u	child1	no	1
M100	22/03/2024	23/03/2024	26	C	oui	u	child1	no	1
M101	22/03/2024	23/03/2024	26	C	oui	u	child1	no	1
M102	22/03/2024	23/03/2024	26	C	oui	u	child1	no	1
M103	22/03/2024	23/03/2024	26	C	oui	u	child1	no	1
M104	22/03/2024	23/03/2024	26	C	oui	u	child1	no	1
M105	22/03/2024	23/03/2024	26	C	oui	u	child1	no	1
M106	22/03/2024	23/03/2024	26	C	oui	u	child1	no	1
M107	22/03/2024	23/03/2024	26	C	oui	u	child1	no	1
M108	22/03/2024	23/03/2024	26	C	oui	u	child1	no	1
M109	22/03/2024	23/03/2024	26	C	oui	u	child1	no	1
M110	22/03/2024	23/03/2024	26	C	oui	u	child1	no	1
M111	22/03/2024	23/03/2024	26	C	oui	u	child1	no	1
M112	22/03/2024	23/03/2024	26	C	oui	u	child1	no	1
M113	22/03/2024	23/03/2024	26	C	oui	u	child1	no	1
M114	22/03/2024	23/03/2024	26	C	oui	u	child1	no	1
M115	22/03/2024	23/03/2024	14	A	oui	i	child1	yes	1
M116	22/03/2024	23/03/2024	14	A	oui	i	child1	no	1
M117	22/03/2024	23/03/2024	14	A	oui	i	child1	no	1
M118	22/03/2024	23/03/2024	14	A	oui	i	child1	no	1
M119	22/03/2024	23/03/2024	14	A	oui	i	child1	no	1
M120	22/03/2024	23/03/2024	14	A	oui	i	child1	no	1
M121	22/03/2024	23/03/2024	14	A	oui	i	child1	yes	1
M122	22/03/2024	23/03/2024	14	A	oui	i	child1	no	1
M123	22/03/2024	23/03/2024	14	A	oui	i	child1	yes	1
M124	22/03/2024	23/03/2024	48	A	oui	u	child1	no	1
M125	22/03/2024	23/03/2024	48	A	oui	u	child1	no	1
M126	22/03/2024	23/03/2024	48	A	oui	u	child1	no	1
M127	22/03/2024	23/03/2024	48	A	oui	u	child1	no	1
M128	22/03/2024	23/03/2024	48	A	oui	u	child1	no	1
M129	22/03/2024	23/03/2024	2	B	oui	i	child1	no	1
M130	22/03/2024	23/03/2024	2	B	oui	i	child1	no	1
M131	22/03/2024	23/03/2024	2	B	oui	i	child1	no	1
M132	22/03/2024	23/03/2024	2	B	oui	i	child1	no	1
M133	22/03/2024	23/03/2024	2	B	oui	i	child1	no	1
M134	22/03/2024	23/03/2024	2	B	oui	i	child1	no	1
M135	22/03/2024	23/03/2024	2	B	oui	i	child1	no	1
M136	22/03/2024	23/03/2024	19	B	oui	i	child1	no	1
M137	22/03/2024	23/03/2024	19	B	oui	i	child1	yes	1
M138	22/03/2024	23/03/2024	19	B	oui	i	child1	no	1
M139	22/03/2024	23/03/2024	19	B	oui	i	child1	no	1
M140	22/03/2024	23/03/2024	19	B	oui	i	child1	yes	1
M141	22/03/2024	23/03/2024	19	B	oui	i	child1	yes	1
M142	22/03/2024	23/03/2024	19	B	oui	i	child1	yes	1
M143	22/03/2024	23/03/2024	19	B	oui	i	child1	no	1
M144	22/03/2024	23/03/2024	19	B	oui	i	child1	no	1
M145	22/03/2024	23/03/2024	19	B	oui	i	child1	no	1
M146	22/03/2024	23/03/2024	19	B	oui	i	child1	yes	1
M147	22/03/2024	23/03/2024	21	A	oui	i	child1	no	1
M148	22/03/2024	23/03/2024	21	A	oui	i	child1	no	1
M149	22/03/2024	23/03/2024	21	A	oui	i	child1	no	1
M150	22/03/2024	23/03/2024	21	A	oui	i	child1	no	1
M151	22/03/2024	23/03/2024	21	A	oui	i	child1	yes	1
M152	22/03/2024	23/03/2024	6	B	non	i	child1	yes	1
M153	22/03/2024	23/03/2024	17	C	non	i	child1	yes	1
M154	22/03/2024	23/03/2024	47	B	non	u	child1	no	1
M155	22/03/2024	23/03/2024	47	B	non	u	child1	no	1
M156	22/03/2024	23/03/2024	34	A	oui	u	child1	no	1
M157	22/03/2024	23/03/2024	34	A	oui	u	child1	no	1
M158	22/03/2024	23/03/2024	34	A	oui	u	child1	no	1
M159	22/03/2024	23/03/2024	7	B	oui	i	child1	yes	1
M160	22/03/2024	23/03/2024	7	B	oui	i	child1	no	1
M161	22/03/2024	23/03/2024	7	B	oui	i	child1	no	1
M162	22/03/2024	23/03/2024	7	B	oui	i	child1	no	1
M163	22/03/2024	23/03/2024	7	B	oui	i	child1	yes	1
M164	22/03/2024	23/03/2024	16	B	non	i	child1	no	1
M165	22/03/2024	23/03/2024	1	C	oui	i	child1	no	1
M166	22/03/2024	23/03/2024	1	C	oui	i	child1	no	1
M167	22/03/2024	23/03/2024	1	C	oui	i	child1	no	1
M171	22/03/2024	23/03/2024	1	C	oui	i	child1	no	1
M168	22/03/2024	23/03/2024	1	C	oui	i	child1	no	1
M169	22/03/2024	23/03/2024	1	C	oui	i	child1	no	1
M170	22/03/2024	23/03/2024	1	C	oui	i	child1	no	1
M172	22/03/2024	23/03/2024	1	C	oui	i	child1	no	1
M173	22/03/2024	23/03/2024	1	C	oui	i	child1	no	1
M174	22/03/2024	23/03/2024	1	C	oui	i	child1	no	1
M175	22/03/2024	23/03/2024	1	C	oui	i	child1	no	1
M176	22/03/2024	23/03/2024	1	C	oui	i	child1	no	1
M177	22/03/2024	23/03/2024	1	C	oui	i	child1	no	1
M178	22/03/2024	23/03/2024	1	C	oui	i	child1	no	1
M179	22/03/2024	23/03/2024	1	C	oui	i	child1	no	1
M180	22/03/2024	23/03/2024	12	B	non	i	child1	no	1
M181	22/03/2024	23/03/2024	12	B	non	i	child1	no	1
M182	22/03/2024	23/03/2024	42	B	oui	u	child1	no	1
M183	22/03/2024	23/03/2024	42	B	oui	u	child1	no	1
M184	22/03/2024	23/03/2024	42	B	oui	u	child1	no	1
M185	22/03/2024	23/03/2024	42	B	oui	u	child1	no	1
M186	22/03/2024	23/03/2024	42	B	oui	u	child1	no	1
M187	22/03/2024	23/03/2024	42	B	oui	u	child1	no	1
M188	22/03/2024	23/03/2024	42	B	oui	u	child1	no	1
M189	22/03/2024	23/03/2024	15	B	oui	i	child1	no	1
M190	22/03/2024	23/03/2024	15	B	oui	i	child1	no	1
M191	22/03/2024	23/03/2024	15	B	oui	i	child1	no	1
M192	22/03/2024	23/03/2024	15	B	oui	i	child1	no	1
M193	22/03/2024	23/03/2024	15	B	oui	i	child1	no	1
M194	22/03/2024	23/03/2024	15	B	oui	i	child1	no	1
M195	22/03/2024	23/03/2024	33	B	oui	u	child1	no	1
M196	22/03/2024	23/03/2024	33	B	oui	u	child1	no	1
M197	22/03/2024	23/03/2024	45	B	oui	u	child1	no	1
M198	22/03/2024	23/03/2024	45	B	oui	u	child1	no	1
M199	22/03/2024	23/03/2024	45	B	oui	u	child1	no	1
M200	22/03/2024	23/03/2024	45	B	oui	u	child1	no	1
1	22/03/2024	24/03/2024	44	A	oui	u	child1	no	2
2	22/03/2024	24/03/2024	40	A	non	u	child1	no	2
4	22/03/2024	24/03/2024	5	A	non	i	child1	no	2
5	22/03/2024	24/03/2024	5	A	non	i	child1	no	2
6	22/03/2024	24/03/2024	5	A	non	i	child1	no	2
7	22/03/2024	24/03/2024	5	A	non	i	child1	no	2
8	22/03/2024	24/03/2024	31	A	oui	u	child1	no	2
9	22/03/2024	24/03/2024	41	C	non	u	child1	no	2
10	22/03/2024	24/03/2024	39	A	non	u	child1	no	2
11	22/03/2024	24/03/2024	8	A	oui	i	child1	no	2
12	22/03/2024	24/03/2024	8	A	oui	i	child1	no	2
13	22/03/2024	24/03/2024	8	A	oui	i	child1	no	2
14	22/03/2024	24/03/2024	8	A	oui	i	child1	no	2
15	22/03/2024	24/03/2024	22	A	non	i	child1	no	2
16	22/03/2024	24/03/2024	21	A	oui	i	child1	no	2
17	22/03/2024	24/03/2024	21	A	oui	i	child1	no	2
18	22/03/2024	24/03/2024	21	A	oui	i	child1	yes	2
19	22/03/2024	24/03/2024	21	A	oui	i	child1	yes	2
20	22/03/2024	24/03/2024	18	A	non	i	child1	no	2
21	22/03/2024	24/03/2024	18	A	non	i	child1	no	2
22	22/03/2024	24/03/2024	25	A	non	u	child1	no	2
23	22/03/2024	24/03/2024	25	A	non	u	child1	no	2
24	22/03/2024	24/03/2024	11	A	non	i	child1	no	2
25	22/03/2024	24/03/2024	11	A	non	i	child1	no	2
26	22/03/2024	24/03/2024	11	A	non	i	child1	yes	2
27	22/03/2024	24/03/2024	11	A	non	i	child1	no	2
28	22/03/2024	24/03/2024	29	A	non	u	child1	no	2
29	22/03/2024	24/03/2024	29	A	non	u	child1	no	2
3	22/03/2024	24/03/2024	15	B	oui	i	child1	no	2
30	22/03/2024	24/03/2024	33	B	oui	u	child1	no	2
31	22/03/2024	24/03/2024	33	B	oui	u	child1	no	2
32	22/03/2024	24/03/2024	45	B	oui	u	child1	no	2
33	22/03/2024	24/03/2024	45	B	oui	u	child1	no	2
34	22/03/2024	24/03/2024	46	C	non	u	child1	no	2
35	22/03/2024	24/03/2024	43	C	non	u	child1	no	2
36	22/03/2024	24/03/2024	43	C	non	u	child1	no	2
37	22/03/2024	24/03/2024	43	C	non	u	child1	no	2
38	22/03/2024	24/03/2024	43	C	non	u	child1	no	2
39	22/03/2024	24/03/2024	13	C	oui	i	child1	yes	2
40	22/03/2024	24/03/2024	13	C	oui	i	child1	no	2
41	22/03/2024	24/03/2024	20	C	oui	i	child1	yes	2
42	22/03/2024	24/03/2024	20	C	oui	i	child1	no	2
43	22/03/2024	24/03/2024	17	C	non	i	child1	no	2
44	22/03/2024	24/03/2024	1	C	oui	i	child1	no	2
45	22/03/2024	24/03/2024	1	C	oui	i	child1	no	2
46	22/03/2024	24/03/2024	1	C	oui	i	child1	yes	2
47	22/03/2024	24/03/2024	37	C	non	u	child1	no	2
48	22/03/2024	24/03/2024	37	C	non	u	child1	no	2
49	22/03/2024	24/03/2024	37	C	non	u	child1	no	2
50	22/03/2024	24/03/2024	37	C	non	u	child1	no	2
51	22/03/2024	24/03/2024	37	C	non	u	child1	no	2
52	22/03/2024	24/03/2024	32	C	oui	u	child1	no	2
53	22/03/2024	24/03/2024	7	B	oui	i	child1	yes	2
54	22/03/2024	24/03/2024	7	B	oui	i	child1	no	2
55	22/03/2024	24/03/2024	28	B	non	u	child1	no	2
56	22/03/2024	24/03/2024	6	B	non	i	child1	no	2
57	22/03/2024	24/03/2024	6	B	non	i	child1	yes	2
58	22/03/2024	24/03/2024	2	B	oui	i	child1	no	2
59	22/03/2024	24/03/2024	2	B	oui	i	child1	no	2
60	22/03/2024	24/03/2024	2	B	oui	i	child1	no	2
61	22/03/2024	24/03/2024	47	B	non	u	child1	no	2
62	22/03/2024	24/03/2024	47	B	non	u	child1	no	2
63	22/03/2024	24/03/2024	47	B	non	u	child1	no	2
64	22/03/2024	24/03/2024	42	B	oui	u	child1	no	2
65	22/03/2024	24/03/2024	27	B	oui	u	child1	no	2
66	22/03/2024	24/03/2024	27	B	oui	u	child1	no	2
67	22/03/2024	24/03/2024	27	B	oui	u	child1	no	2
68	22/03/2024	24/03/2024	24	B	non	i	child1	no	2
69	22/03/2024	24/03/2024	24	B	non	i	child1	yes	2
70	22/03/2024	24/03/2024	19	B	oui	i	child1	yes	2
71	22/03/2024	24/03/2024	16	B	non	i	child1	no	2
72	22/03/2024	24/03/2024	16	B	non	i	child1	no	2
73	22/03/2024	24/03/2024	16	B	non	i	child1	no	2
74	22/03/2024	25/03/2024	21	A	oui	i	child1	yes	3
75	22/03/2024	25/03/2024	47	B	non	u	child1	no	3
76	22/03/2024	25/03/2024	15	B	oui	i	child1	yes	3
77	22/03/2024	25/03/2024	15	B	oui	i	child1	no	3
78	22/03/2024	25/03/2024	15	B	oui	i	child1	yes	3
79	22/03/2024	25/03/2024	6	B	non	i	child1	yes	3
80	22/03/2024	25/03/2024	6	B	non	i	child1	yes	3
81	22/03/2024	25/03/2024	2	B	oui	i	child1	no	3
82	22/03/2024	25/03/2024	16	B	non	i	child1	yes	3
83	22/03/2024	25/03/2024	3	A	oui	i	child1	yes	3
84	22/03/2024	25/03/2024	25	A	non	u	child1	no	3
85	22/03/2024	25/03/2024	11	A	non	i	child1	no	3
86	22/03/2024	25/03/2024	44	A	oui	u	child1	no	3
87	22/03/2024	25/03/2024	14	A	oui	i	child1	yes	3
88	22/03/2024	25/03/2024	14	A	oui	i	child1	no	3
89	22/03/2024	25/03/2024	5	A	non	i	child1	no	3
90	22/03/2024	25/03/2024	34	A	oui	u	child1	no	3
91	22/03/2024	25/03/2024	24	B	non	i	child1	yes	3
92	22/03/2024	25/03/2024	27	B	oui	u	child1	no	3
93	22/03/2024	25/03/2024	27	B	oui	u	child1	no	3
94	22/03/2024	25/03/2024	1	C	oui	i	child1	no	3
95	22/03/2024	25/03/2024	1	C	oui	i	child1	no	3
96	22/03/2024	25/03/2024	1	C	oui	i	child1	yes	3
97	22/03/2024	25/03/2024	23	C	non	i	child1	yes	3
98	22/03/2024	25/03/2024	23	C	non	i	child1	no	3
99	22/03/2024	25/03/2024	20	C	oui	i	child1	no	3
100	22/03/2024	25/03/2024	30	C	oui	u	child1	no	3
101	22/03/2024	25/03/2024	17	C	non	i	child1	no	3
102	22/03/2024	25/03/2024	17	C	non	i	child1	yes	3
103	22/03/2024	26/03/2024	17	C	non	i	child1	no	4
104	22/03/2024	26/03/2024	23	C	non	i	child1	yes	4
105	22/03/2024	26/03/2024	13	C	oui	i	child1	yes	4
106	22/03/2024	26/03/2024	43	C	non	u	child1	no	4
107	22/03/2024	26/03/2024	41	C	non	u	child1	no	4
108	22/03/2024	26/03/2024	41	C	non	u	child1	no	4
109	22/03/2024	26/03/2024	10	C	non	i	child1	yes	4
110	22/03/2024	26/03/2024	24	B	non	i	child1	yes	4
111	22/03/2024	26/03/2024	33	B	oui	u	child1	no	4
112	22/03/2024	26/03/2024	2	B	oui	i	child1	yes	4
113	22/03/2024	26/03/2024	2	B	oui	i	child1	no	4
114	22/03/2024	26/03/2024	6	B	non	i	child1	yes	4
115	22/03/2024	26/03/2024	6	B	non	i	child1	no	4
116	22/03/2024	26/03/2024	16	B	non	i	child1	no	4
117	22/03/2024	26/03/2024	39	A	non	u	child1	no	4
118	22/03/2024	26/03/2024	31	A	oui	u	child1	no	4
119	22/03/2024	26/03/2024	18	A	non	i	child1	yes	4
120	22/03/2024	26/03/2024	25	A	non	u	child1	no	4
121	22/03/2024	26/03/2024	5	A	non	i	child1	yes	4
122	22/03/2024	27/03/2024	18	A	non	i	child1	no	5
123	22/03/2024	27/03/2024	41	C	non	u	child1	no	5
124	22/03/2024	27/03/2024	10	C	non	i	child1	no	5
125	22/03/2024	27/03/2024	43	C	non	u	child1	no	5
126	22/03/2024	27/03/2024	4	C	non	i	child1	no	5
127	22/03/2024	27/03/2024	11	A	non	i	child1	yes	5
128	22/03/2024	27/03/2024	6	B	non	i	child1	yes	5
129	22/03/2024	27/03/2024	40	A	non	u	child1	no	5
130	22/03/2024	27/03/2024	42	B	oui	u	child1	no	5
131	22/03/2024	27/03/2024	36	C	oui	u	child1	no	5
132	22/03/2024	28/03/2024	11	A	non	i	child1	yes	6
133	22/03/2024	28/03/2024	8	A	oui	i	child1	yes	6
134	22/03/2024	28/03/2024	6	B	non	i	child1	no	6
135	22/03/2024	28/03/2024	24	B	non	i	child1	no	6
136	22/03/2024	28/03/2024	24	B	non	i	child1	no	6
137	22/03/2024	28/03/2024	45	B	oui	u	child1	no	6
138	22/03/2024	28/03/2024	16	B	non	i	child1	no	6
139	22/03/2024	28/03/2024	16	B	non	i	child1	no	6
140	22/03/2024	29/03/2024	18	A	non	i	child1	yes	7
141	22/03/2024	29/03/2024	11	A	non	i	child1	no	7
142	22/03/2024	29/03/2024	48	A	oui	u	child1	no	7
143	22/03/2024	29/03/2024	48	A	oui	u	child1	no	7
144	22/03/2024	29/03/2024	5	A	non	i	child1	yes	7
145	22/03/2024	29/03/2024	40	A	non	u	child1	no	7
146	22/03/2024	29/03/2024	37	C	non	u	child1	no	7
147	22/03/2024	29/03/2024	32	C	oui	u	child1	no	7
148	22/03/2024	29/03/2024	26	C	oui	u	child1	no	7
149	22/03/2024	29/03/2024	10	C	non	i	child1	no	7
150	22/03/2024	29/03/2024	9	C	oui	i	child1	yes	7
151	22/03/2024	29/03/2024	9	C	oui	i	child1	yes	7
152	22/03/2024	29/03/2024	43	C	non	u	child1	no	7
153	22/03/2024	29/03/2024	4	C	non	i	child1	no	7
154	22/03/2024	29/03/2024	16	B	non	i	child1	no	7
155	22/03/2024	29/03/2024	6	B	non	i	child1	yes	7
156	22/03/2024	29/03/2024	2	B	oui	i	child1	yes	7
157	22/03/2024	29/03/2024	28	B	non	u	child1	no	7
158	22/03/2024	30/03/2024	18	A	non	i	child1	no	8
159	22/03/2024	30/03/2024	18	A	non	i	child1	yes	8
160	22/03/2024	30/03/2024	18	A	non	i	child1	yes	8
161	22/03/2024	30/03/2024	18	A	non	i	child1	yes	8
162	22/03/2024	30/03/2024	18	A	non	i	child1	yes	8
163	22/03/2024	30/03/2024	8	A	oui	i	child1	yes	8
164	22/03/2024	30/03/2024	11	A	non	i	child1	no	8
165	22/03/2024	30/03/2024	43	C	non	u	child1	no	8
166	22/03/2024	30/03/2024	23	C	non	i	child1	yes	8
167	22/03/2024	30/03/2024	45	B	oui	u	child1	no	8
168	22/03/2024	31/03/2024	8	A	oui	i	child1	yes	9
169	22/03/2024	31/03/2024	40	A	non	u	child1	no	9
170	22/03/2024	31/03/2024	5	A	non	i	child1	yes	9
171	22/03/2024	31/03/2024	5	A	non	i	child1	yes	9
172	22/03/2024	31/03/2024	25	A	non	u	child1	no	9
173	22/03/2024	31/03/2024	2	B	oui	i	child1	yes	9
174	22/03/2024	31/03/2024	2	B	oui	i	child1	yes	9
175	22/03/2024	31/03/2024	6	B	non	i	child1	no	9
176	22/03/2024	31/03/2024	15	B	oui	i	child1	yes	9
177	22/03/2024	31/03/2024	27	B	oui	u	child1	no	9
178	22/03/2024	31/03/2024	12	B	non	i	child1	yes	9
179	22/03/2024	31/03/2024	12	B	non	i	child1	no	9
180	22/03/2024	31/03/2024	12	B	non	i	child1	yes	9
181	22/03/2024	31/03/2024	23	C	non	i	child1	no	9
182	22/03/2024	31/03/2024	36	C	oui	u	child1	no	9
183	22/03/2024	31/03/2024	37	C	non	u	child1	no	9
184	22/03/2024	31/03/2024	30	C	oui	u	child1	no	9
185	22/03/2024	31/03/2024	30	C	oui	u	child1	no	9
186	22/03/2024	01/04/2024	27	B	oui	u	child1	no	10
187	22/03/2024	01/04/2024	18	A	non	i	child1	no	10
188	22/03/2024	01/04/2024	22	A	non	i	child1	yes	10
189	22/03/2024	01/04/2024	8	A	oui	i	child1	yes	10
190	22/03/2024	01/04/2024	48	A	oui	u	child1	no	10
191	22/03/2024	01/04/2024	5	A	non	i	child1	yes	10
192	22/03/2024	01/04/2024	3	A	oui	i	child1	no	10
193	22/03/2024	01/04/2024	3	A	oui	i	child1	yes	10
194	22/03/2024	01/04/2024	31	A	oui	u	child1	no	10
195	22/03/2024	01/04/2024	17	C	non	i	child1	yes	10
196	22/03/2024	01/04/2024	17	C	non	i	child1	yes	10
197	22/03/2024	02/04/2024	23	C	non	i	child1	yes	11
198	22/03/2024	02/04/2024	37	C	non	u	child1	no	11
199	22/03/2024	02/04/2024	46	C	non	u	child1	no	11
200	22/03/2024	02/04/2024	26	C	oui	u	child1	no	11
201	22/03/2024	02/04/2024	17	C	non	i	child1	yes	11
202	22/03/2024	02/04/2024	10	C	non	i	child1	yes	11
203	22/03/2024	02/04/2024	32	C	oui	u	child1	no	11
204	22/03/2024	02/04/2024	39	A	non	u	child1	no	11
205	22/03/2024	02/04/2024	39	A	non	u	child1	no	11
206	22/03/2024	02/04/2024	25	A	non	u	child1	no	11
207	22/03/2024	02/04/2024	18	A	non	i	child1	yes	11
208	22/03/2024	02/04/2024	40	A	non	u	child1	no	11
209	22/03/2024	02/04/2024	15	B	oui	i	child1	yes	11
210	22/03/2024	02/04/2024	38	B	non	u	child1	no	11
211	22/03/2024	02/04/2024	7	B	oui	i	child1	no	11
212	22/03/2024	02/04/2024	12	B	non	i	child1	yes	11
213	22/03/2024	02/04/2024	35	B	non	u	child1	no	11
214	22/03/2024	02/04/2024	35	B	non	u	child1	no	11
215	22/03/2024	02/04/2024	16	B	non	i	child1	no	11
216	22/03/2024	03/04/2024	40	A	non	u	child1	no	12
217	22/03/2024	03/04/2024	40	A	non	u	child1	no	12
218	22/03/2024	03/04/2024	8	A	oui	i	child1	yes	12
219	22/03/2024	03/04/2024	8	A	oui	i	child1	yes	12
220	22/03/2024	03/04/2024	5	A	non	i	child1	yes	12
221	22/03/2024	03/04/2024	11	A	non	i	child1	no	12
222	22/03/2024	03/04/2024	22	A	non	i	child1	no	12
223	22/03/2024	03/04/2024	22	A	non	i	child1	yes	12
224	22/03/2024	03/04/2024	22	A	non	i	child1	yes	12
225	22/03/2024	03/04/2024	48	A	oui	u	child1	no	12
226	22/03/2024	03/04/2024	29	A	non	u	child1	no	12
227	22/03/2024	03/04/2024	39	A	non	u	child1	no	12
228	22/03/2024	03/04/2024	12	B	non	i	child1	yes	12
229	22/03/2024	03/04/2024	24	B	non	i	child1	no	12
230	22/03/2024	03/04/2024	24	B	non	i	child1	no	12
231	22/03/2024	03/04/2024	24	B	non	i	child1	no	12
232	22/03/2024	03/04/2024	42	B	oui	u	child1	no	12
233	22/03/2024	03/04/2024	42	B	oui	u	child1	no	12
234	22/03/2024	03/04/2024	33	B	oui	u	child1	no	12
235	22/03/2024	03/04/2024	47	B	non	u	child1	no	12
236	22/03/2024	03/04/2024	47	B	non	u	child1	no	12
237	22/03/2024	03/04/2024	46	C	non	u	child1	no	12
238	22/03/2024	03/04/2024	10	C	non	i	child1	no	12
239	22/03/2024	03/04/2024	17	C	non	i	child1	yes	12
240	22/03/2024	04/04/2024	34	A	oui	u	child1	no	13
241	22/03/2024	04/04/2024	11	A	non	i	child1	yes	13
242	22/03/2024	04/04/2024	33	B	oui	u	child1	no	13
243	22/03/2024	04/04/2024	27	B	oui	u	child1	no	13
244	22/03/2024	04/04/2024	47	B	non	u	child1	no	13
245	22/03/2024	04/04/2024	15	B	oui	i	child1	yes	13
246	22/03/2024	04/04/2024	24	B	non	i	child1	yes	13
247	22/03/2024	04/04/2024	7	B	oui	i	child1	yes	13
248	22/03/2024	04/04/2024	7	B	oui	i	child1	no	13
249	22/03/2024	04/04/2024	2	B	oui	i	child1	yes	13
250	22/03/2024	04/04/2024	16	B	non	i	child1	no	13
251	22/03/2024	04/04/2024	27	B	oui	u	child1	no	13
252	22/03/2024	04/04/2024	10	C	non	i	child1	yes	13
253	22/03/2024	04/04/2024	41	C	non	u	child1	no	13
254	22/03/2024	04/04/2024	1	C	oui	i	child1	yes	13
255	22/03/2024	04/04/2024	17	C	non	i	child1	yes	13
256	22/03/2024	05/04/2024	9	C	oui	i	child1	no	14
257	22/03/2024	05/04/2024	17	C	non	i	child1	yes	14
258	22/03/2024	05/04/2024	1	C	oui	i	child1	yes	14
259	22/03/2024	05/04/2024	10	C	non	i	child1	yes	14
260	22/03/2024	05/04/2024	41	C	non	u	child1	no	14
261	22/03/2024	05/04/2024	27	B	oui	u	child1	no	14
262	22/03/2024	05/04/2024	27	B	oui	u	child1	no	14
263	22/03/2024	05/04/2024	27	B	oui	u	child1	no	14
264	22/03/2024	05/04/2024	12	B	non	i	child1	yes	14
265	22/03/2024	05/04/2024	47	B	non	u	child1	no	14
266	22/03/2024	05/04/2024	18	A	non	i	child1	yes	14
267	22/03/2024	05/04/2024	40	A	non	u	child1	no	14
268	22/03/2024	05/04/2024	11	A	non	i	child1	yes	14
269	22/03/2024	06/04/2024	43	C	non	u	child1	no	15
270	22/03/2024	06/04/2024	23	C	non	i	child1	no	15
271	22/03/2024	06/04/2024	10	C	non	i	child1	yes	15
272	22/03/2024	06/04/2024	46	C	non	u	child1	no	15
273	22/03/2024	06/04/2024	46	C	non	u	child1	no	15
274	22/03/2024	06/04/2024	46	C	non	u	child1	no	15
275	22/03/2024	06/04/2024	37	C	non	u	child1	no	15
276	22/03/2024	06/04/2024	17	C	non	i	child1	no	15
277	22/03/2024	06/04/2024	18	A	non	i	child1	no	15
278	22/03/2024	06/04/2024	40	A	non	u	child1	no	15
279	22/03/2024	06/04/2024	40	A	non	u	child1	no	15
280	22/03/2024	06/04/2024	5	A	non	i	child1	no	15
281	22/03/2024	06/04/2024	5	A	non	i	child1	yes	15
282	22/03/2024	06/04/2024	24	B	non	i	child1	no	15
283	22/03/2024	06/04/2024	24	B	non	i	child1	yes	15
284	22/03/2024	06/04/2024	7	B	oui	i	child1	yes	15
285	22/03/2024	06/04/2024	16	B	non	i	child1	yes	15
286	22/03/2024	06/04/2024	16	B	non	i	child1	no	15
287	22/03/2024	06/04/2024	16	B	non	i	child1	yes	15
288	22/03/2024	06/04/2024	12	B	non	i	child1	yes	15
289	22/03/2024	07/04/2024	17	C	non	i	child1	no	16
290	22/03/2024	07/04/2024	41	C	non	u	child1	no	16
291	22/03/2024	07/04/2024	41	C	non	u	child1	no	16
292	22/03/2024	07/04/2024	41	C	non	u	child1	no	16
293	22/03/2024	07/04/2024	46	C	non	u	child1	no	16
294	22/03/2024	07/04/2024	46	C	non	u	child1	no	16
295	22/03/2024	07/04/2024	36	C	oui	u	child1	no	16
296	22/03/2024	07/04/2024	40	A	non	u	child1	no	16
297	22/03/2024	07/04/2024	39	A	non	u	child1	no	16
298	22/03/2024	07/04/2024	25	A	non	u	child1	no	16
299	22/03/2024	07/04/2024	34	A	oui	u	child1	no	16
300	22/03/2024	07/04/2024	18	A	non	i	child1	yes	16
301	22/03/2024	07/04/2024	18	A	non	i	child1	no	16
302	22/03/2024	07/04/2024	18	A	non	i	child1	no	16
303	22/03/2024	07/04/2024	31	A	oui	u	child1	no	16
304	22/03/2024	07/04/2024	22	A	non	i	child1	yes	16
305	22/03/2024	07/04/2024	22	A	non	i	child1	yes	16
306	22/03/2024	07/04/2024	48	A	oui	u	child1	no	16
307	22/03/2024	07/04/2024	28	B	non	u	child1	no	16
308	22/03/2024	07/04/2024	47	B	non	u	child1	no	16
309	22/03/2024	07/04/2024	24	B	non	i	child1	yes	16
310	22/03/2024	07/04/2024	19	B	oui	i	child1	no	16
311	22/03/2024	07/04/2024	42	B	oui	u	child1	no	16
312	22/03/2024	08/04/2024	5	A	non	i	child1	yes	17
313	22/03/2024	08/04/2024	28	B	non	u	child1	no	17
314	22/03/2024	08/04/2024	12	B	non	i	child1	no	17
315	22/03/2024	08/04/2024	34	A	oui	u	child1	no	17
316	22/03/2024	08/04/2024	10	C	non	i	child1	no	17
317	22/03/2024	08/04/2024	18	A	non	i	child1	yes	17
318	22/03/2024	08/04/2024	18	A	non	i	child1	no	17
319	22/03/2024	08/04/2024	44	A	oui	u	child1	no	17
320	22/03/2024	08/04/2024	39	A	non	u	child1	no	17
321	22/03/2024	08/04/2024	15	B	oui	i	child1	yes	17
322	22/03/2024	08/04/2024	47	B	non	u	child1	no	17
323	22/03/2024	08/04/2024	11	A	non	i	child1	yes	17
324	22/03/2024	08/04/2024	48	A	oui	u	child1	no	17
325	22/03/2024	08/04/2024	48	A	oui	u	child1	no	17
326	22/03/2024	09/04/2024	37	C	non	u	child1	no	18
327	22/03/2024	09/04/2024	36	C	oui	u	child1	no	18
328	22/03/2024	09/04/2024	41	C	non	u	child1	no	18
329	22/03/2024	09/04/2024	46	C	non	u	child1	no	18
330	22/03/2024	09/04/2024	1	C	oui	i	child1	yes	18
331	22/03/2024	09/04/2024	47	B	non	u	child1	no	18
332	22/03/2024	09/04/2024	12	B	non	i	child1	no	18
333	22/03/2024	09/04/2024	39	A	non	u	child1	no	18
334	22/03/2024	09/04/2024	29	A	non	u	child1	no	18
335	22/03/2024	09/04/2024	48	A	oui	u	child1	no	18
336	22/03/2024	09/04/2024	40	A	non	u	child1	no	18
337	22/03/2024	09/04/2024	8	A	oui	i	child1	no	18
338	22/03/2024	09/04/2024	14	A	oui	i	child1	no	18
339	22/03/2024	09/04/2024	5	A	non	i	child1	yes	18
340	22/03/2024	09/04/2024	18	A	non	i	child1	yes	18
341	22/03/2024	10/04/2024	5	A	non	i	child1	yes	19
342	22/03/2024	10/04/2024	5	A	non	i	child1	yes	19
343	22/03/2024	10/04/2024	39	A	non	u	child1	no	19
344	22/03/2024	10/04/2024	40	A	non	u	child1	no	19
345	22/03/2024	10/04/2024	40	A	non	u	child1	no	19
346	22/03/2024	10/04/2024	5	A	non	i	child1	no	19
347	22/03/2024	10/04/2024	37	C	non	u	child1	no	19
348	22/03/2024	10/04/2024	37	C	non	u	child1	no	19
349	22/03/2024	10/04/2024	36	C	oui	u	child1	no	19
350	22/03/2024	10/04/2024	10	C	non	i	child1	no	19
351	22/03/2024	10/04/2024	15	B	oui	i	child1	yes	19
352	22/03/2024	10/04/2024	7	B	oui	i	child1	yes	19
353	22/03/2024	10/04/2024	47	B	non	u	child1	no	19
354	22/03/2024	10/04/2024	47	B	non	u	child1	no	19
355	22/03/2024	10/04/2024	47	B	non	u	child1	no	19
356	22/03/2024	10/04/2024	19	B	oui	i	child1	yes	19
357	22/03/2024	10/04/2024	33	B	oui	u	child1	no	19
358	22/03/2024	10/04/2024	2	B	oui	i	child1	yes	19
359	22/03/2024	10/04/2024	45	B	oui	u	child1	no	19
360	22/03/2024	10/04/2024	35	B	non	u	child1	no	19
361	22/03/2024	10/04/2024	35	B	non	u	child1	no	19
362	22/03/2024	11/04/2024	23	C	non	i	child1	no	20
363	22/03/2024	11/04/2024	46	C	non	u	child1	no	20
364	22/03/2024	11/04/2024	37	C	non	u	child1	no	20
365	22/03/2024	11/04/2024	18	A	non	i	child1	no	20
366	22/03/2024	11/04/2024	39	A	non	u	child1	no	20
367	22/03/2024	11/04/2024	5	A	non	i	child1	no	20
368	22/03/2024	11/04/2024	22	A	non	i	child1	no	20
369	22/03/2024	11/04/2024	22	A	non	i	child1	no	20
370	22/03/2024	11/04/2024	42	B	oui	u	child1	no	20
371	22/03/2024	11/04/2024	12	B	non	i	child1	no	20
372	22/03/2024	11/04/2024	12	B	non	i	child1	yes	20
373	22/03/2024	11/04/2024	24	B	non	i	child1	no	20
374	22/03/2024	12/04/2024	24	B	non	i	child1	yes	21
375	22/03/2024	12/04/2024	6	B	non	i	child1	no	21
376	22/03/2024	12/04/2024	25	A	non	u	child1	no	21
377	22/03/2024	12/04/2024	12	B	non	i	child1	no	21
378	22/03/2024	12/04/2024	5	A	non	i	child1	no	21
379	22/03/2024	12/04/2024	39	A	non	u	child1	no	21
380	22/03/2024	12/04/2024	39	A	non	u	child1	no	21
381	22/03/2024	12/04/2024	34	A	oui	u	child1	no	21
382	22/03/2024	12/04/2024	34	A	oui	u	child1	no	21
383	22/03/2024	12/04/2024	14	A	oui	i	child1	no	21
384	22/03/2024	12/04/2024	14	A	oui	i	child1	no	21
385	22/03/2024	12/04/2024	42	B	oui	u	child1	no	21
386	22/03/2024	12/04/2024	41	C	non	u	child1	no	21
387	22/03/2024	12/04/2024	15	B	oui	i	child1	no	21
388	22/03/2024	12/04/2024	15	B	oui	i	child1	no	21
389	22/03/2024	12/04/2024	40	A	non	u	child1	no	21
390	22/03/2024	12/04/2024	40	A	non	u	child1	no	21
391	22/03/2024	12/04/2024	37	C	non	u	child1	no	21
392	22/03/2024	12/04/2024	43	C	non	u	child1	no	21
393	22/03/2024	12/04/2024	43	C	non	u	child1	no	21
394	22/03/2024	12/04/2024	23	C	non	i	child1	no	21
395	22/03/2024	12/04/2024	9	C	oui	i	child1	no	21
396	22/03/2024	12/04/2024	9	C	oui	i	child1	no	21
397	22/03/2024	12/04/2024	4	C	non	i	child1	yes	21
398	22/03/2024	13/04/2024	37	C	non	u	child1	no	22
399	22/03/2024	13/04/2024	37	C	non	u	child1	no	22
400	22/03/2024	13/04/2024	10	C	non	i	child1	no	22
401	22/03/2024	13/04/2024	10	C	non	i	child1	no	22
402	22/03/2024	13/04/2024	20	C	oui	i	child1	no	22
403	22/03/2024	13/04/2024	43	C	non	u	child1	no	22
404	22/03/2024	13/04/2024	13	C	oui	i	child1	yes	22
405	22/03/2024	13/04/2024	41	C	non	u	child1	no	22
406	22/03/2024	13/04/2024	5	A	non	i	child1	yes	22
407	22/03/2024	13/04/2024	34	A	oui	u	child1	no	22
408	22/03/2024	13/04/2024	34	A	oui	u	child1	no	22
409	22/03/2024	13/04/2024	22	A	non	i	child1	no	22
410	22/03/2024	13/04/2024	18	A	non	i	child1	yes	22
411	22/03/2024	13/04/2024	18	A	non	i	child1	no	22
412	22/03/2024	13/04/2024	14	A	oui	i	child1	yes	22
413	22/03/2024	13/04/2024	14	A	oui	i	child1	yes	22
414	22/03/2024	13/04/2024	14	A	oui	i	child1	no	22
415	22/03/2024	13/04/2024	35	B	non	u	child1	no	22
416	22/03/2024	13/04/2024	38	B	non	u	child1	no	22
417	22/03/2024	13/04/2024	24	B	non	i	child1	yes	22
418	22/03/2024	13/04/2024	27	B	oui	u	child1	no	22
419	22/03/2024	13/04/2024	2	B	oui	i	child1	no	22
420	22/03/2024	14/04/2024	37	C	non	u	child1	no	23
421	22/03/2024	14/04/2024	37	C	non	u	child1	no	23
422	22/03/2024	14/04/2024	37	C	non	u	child1	no	23
423	22/03/2024	14/04/2024	37	C	non	u	child1	no	23
424	22/03/2024	14/04/2024	18	A	non	i	child1	yes	23
425	22/03/2024	14/04/2024	48	A	oui	u	child1	no	23
426	22/03/2024	14/04/2024	48	A	oui	u	child1	no	23
427	22/03/2024	14/04/2024	9	C	oui	i	child1	yes	23
428	22/03/2024	14/04/2024	43	C	non	u	child1	no	23
429	22/03/2024	14/04/2024	43	C	non	u	child1	no	23
430	22/03/2024	14/04/2024	43	C	non	u	child1	no	23
431	22/03/2024	14/04/2024	43	C	non	u	child1	no	23
432	22/03/2024	14/04/2024	8	A	oui	i	child1	no	23
433	22/03/2024	14/04/2024	30	C	oui	u	child1	no	23
434	22/03/2024	14/04/2024	34	A	oui	u	child1	no	23
435	22/03/2024	14/04/2024	17	C	non	i	child1	yes	23
436	22/03/2024	14/04/2024	40	A	non	u	child1	no	23
437	22/03/2024	14/04/2024	40	A	non	u	child1	no	23
438	22/03/2024	14/04/2024	14	A	oui	i	child1	no	23
439	22/03/2024	14/04/2024	14	A	oui	i	child1	yes	23
440	22/03/2024	14/04/2024	5	A	non	i	child1	no	23
441	22/03/2024	14/04/2024	21	A	oui	i	child1	yes	23
442	22/03/2024	14/04/2024	39	A	non	u	child1	no	23
443	22/03/2024	14/04/2024	41	C	non	u	child1	no	23
444	22/03/2024	14/04/2024	10	C	non	i	child1	no	23
445	22/03/2024	14/04/2024	19	B	oui	i	child1	no	23
446	22/03/2024	14/04/2024	42	B	oui	u	child1	no	23
447	22/03/2024	14/04/2024	27	B	oui	u	child1	no	23
448	22/03/2024	14/04/2024	12	B	non	i	child1	yes	23
449	22/03/2024	14/04/2024	47	B	non	u	child1	no	23
450	22/03/2024	14/04/2024	45	B	oui	u	child1	no	23
451	22/03/2024	15/04/2024	10	C	non	i	child1	no	24
452	22/03/2024	15/04/2024	37	C	non	u	child1	no	24
453	22/03/2024	15/04/2024	14	A	oui	i	child1	yes	24
454	22/03/2024	15/04/2024	36	C	oui	u	child1	no	24
455	22/03/2024	15/04/2024	2	B	oui	i	child1	no	24
456	22/03/2024	15/04/2024	2	B	oui	i	child1	yes	24
457	22/03/2024	15/04/2024	2	B	oui	i	child1	yes	24
458	22/03/2024	15/04/2024	15	B	oui	i	child1	yes	24
459	22/03/2024	15/04/2024	15	B	oui	i	child1	no	24
460	22/03/2024	15/04/2024	33	B	oui	u	child1	no	24
461	22/03/2024	15/04/2024	17	C	non	i	child1	no	24
462	22/03/2024	16/04/2024	3	A	oui	i	child1	yes	25
463	22/03/2024	16/04/2024	8	A	oui	i	child1	yes	25
464	22/03/2024	16/04/2024	40	A	non	u	child1	no	25
465	22/03/2024	16/04/2024	11	A	non	i	child1	yes	25
466	22/03/2024	16/04/2024	11	A	non	i	child1	yes	25
467	22/03/2024	16/04/2024	29	A	non	u	child1	no	25
468	22/03/2024	16/04/2024	29	A	non	u	child1	no	25
469	22/03/2024	16/04/2024	48	A	oui	u	child1	no	25
470	22/03/2024	16/04/2024	20	C	oui	i	child1	no	25
471	22/03/2024	16/04/2024	13	C	oui	i	child1	yes	25
472	22/03/2024	16/04/2024	43	C	non	u	child1	no	25
473	22/03/2024	16/04/2024	6	B	non	i	child1	yes	25
474	22/03/2024	16/04/2024	6	B	non	i	child1	yes	25
475	22/03/2024	16/04/2024	12	B	non	i	child1	no	25
476	22/03/2024	16/04/2024	17	C	non	i	child1	no	25
477	22/03/2024	16/04/2024	19	B	oui	i	child1	no	25
478	22/03/2024	16/04/2024	7	B	oui	i	child1	no	25
479	22/03/2024	16/04/2024	42	B	oui	u	child1	no	25
480	22/03/2024	16/04/2024	25	A	non	u	child1	no	25
481	22/03/2024	17/04/2024	3	A	oui	i	child1	no	26
482	22/03/2024	17/04/2024	22	A	non	i	child1	no	26
483	22/03/2024	17/04/2024	22	A	non	i	child1	no	26
484	22/03/2024	17/04/2024	39	A	non	u	child1	no	26
485	22/03/2024	17/04/2024	5	A	non	i	child1	yes	26
486	22/03/2024	17/04/2024	40	A	non	u	child1	no	26
487	22/03/2024	17/04/2024	40	A	non	u	child1	no	26
488	22/03/2024	17/04/2024	31	A	oui	u	child1	no	26
489	22/03/2024	17/04/2024	18	A	non	i	child1	yes	26
490	22/03/2024	17/04/2024	7	B	oui	i	child1	yes	26
491	22/03/2024	17/04/2024	7	B	oui	i	child1	no	26
492	22/03/2024	17/04/2024	25	A	non	u	child1	no	26
493	22/03/2024	17/04/2024	25	A	non	u	child1	no	26
494	22/03/2024	17/04/2024	28	B	non	u	child1	no	26
495	22/03/2024	17/04/2024	28	B	non	u	child1	no	26
496	22/03/2024	17/04/2024	45	B	oui	u	child1	no	26
497	22/03/2024	17/04/2024	10	C	non	i	child1	yes	26
498	22/03/2024	17/04/2024	30	C	oui	u	child1	no	26
499	22/03/2024	17/04/2024	13	C	oui	i	child1	yes	26
500	22/03/2024	17/04/2024	43	C	non	u	child1	no	26
501	22/03/2024	17/04/2024	38	B	non	u	child1	no	26
502	22/03/2024	17/04/2024	38	B	non	u	child1	no	26
503	22/03/2024	17/04/2024	17	C	non	i	child1	no	26
504	22/03/2024	17/04/2024	32	C	oui	u	child1	no	26
505	22/03/2024	17/04/2024	32	C	oui	u	child1	no	26
506	22/03/2024	17/04/2024	41	C	non	u	child1	no	26
507	22/03/2024	18/04/2024	39	A	non	u	child1	no	27
508	22/03/2024	18/04/2024	14	A	oui	i	child1	yes	27
509	22/03/2024	18/04/2024	29	A	non	u	child1	no	27
510	22/03/2024	18/04/2024	22	A	non	i	child1	yes	27
511	22/03/2024	18/04/2024	48	A	oui	u	child1	no	27
512	22/03/2024	18/04/2024	34	A	oui	u	child1	no	27
513	22/03/2024	18/04/2024	28	B	non	u	child1	no	27
514	22/03/2024	18/04/2024	35	B	non	u	child1	no	27
515	22/03/2024	18/04/2024	35	B	non	u	child1	no	27
516	22/03/2024	18/04/2024	6	B	non	i	child1	no	27
517	22/03/2024	18/04/2024	24	B	non	i	child1	no	27
518	22/03/2024	18/04/2024	12	B	non	i	child1	yes	27
519	22/03/2024	18/04/2024	7	B	oui	i	child1	no	27
520	22/03/2024	18/04/2024	38	B	non	u	child1	no	27
521	22/03/2024	18/04/2024	9	C	oui	i	child1	no	27
522	22/03/2024	18/04/2024	36	C	oui	u	child1	no	27
523	22/03/2024	18/04/2024	36	C	oui	u	child1	no	27
524	22/03/2024	18/04/2024	26	C	oui	u	child1	no	27
525	22/03/2024	18/04/2024	41	C	non	u	child1	no	27
526	22/03/2024	18/04/2024	30	C	oui	u	child1	no	27
527	22/03/2024	18/04/2024	17	C	non	i	child1	yes	27
528	22/03/2024	18/04/2024	17	C	non	i	child1	yes	27
529	22/03/2024	19/04/2024	19	B	oui	i	child1	no	28
530	22/03/2024	19/04/2024	8	A	oui	i	child1	no	28
531	22/03/2024	19/04/2024	19	B	oui	i	child1	no	28
532	22/03/2024	19/04/2024	7	B	oui	i	child1	yes	28
533	22/03/2024	19/04/2024	12	B	non	i	child1	yes	28
534	22/03/2024	19/04/2024	3	A	oui	i	child1	yes	28
535	22/03/2024	19/04/2024	3	A	oui	i	child1	yes	28
536	22/03/2024	19/04/2024	22	A	non	i	child1	no	28
537	22/03/2024	19/04/2024	11	A	non	i	child1	yes	28
538	22/03/2024	19/04/2024	26	C	oui	u	child1	no	28
539	22/03/2024	19/04/2024	30	C	oui	u	child1	no	28
540	22/03/2024	19/04/2024	48	A	oui	u	child1	no	28
541	22/03/2024	19/04/2024	42	B	oui	u	child1	no	28
542	22/03/2024	19/04/2024	43	C	non	u	child1	no	28
543	22/03/2024	19/04/2024	37	C	non	u	child1	no	28
544	22/03/2024	19/04/2024	44	A	oui	u	child1	no	28
545	22/03/2024	19/04/2024	29	A	non	u	child1	no	28
546	22/03/2024	19/04/2024	38	B	non	u	child1	no	28
547	22/03/2024	20/04/2024	45	B	oui	u	child1	no	29
548	22/03/2024	20/04/2024	45	B	oui	u	child1	no	29
549	22/03/2024	20/04/2024	33	B	oui	u	child1	no	29
550	22/03/2024	20/04/2024	31	A	oui	u	child1	no	29
551	22/03/2024	20/04/2024	44	A	oui	u	child1	no	29
552	22/03/2024	20/04/2024	43	C	non	u	child1	no	29
553	22/03/2024	20/04/2024	26	C	oui	u	child1	no	29
554	22/03/2024	20/04/2024	37	C	non	u	child1	no	29
555	22/03/2024	20/04/2024	17	C	non	i	child1	no	29
556	22/03/2024	20/04/2024	17	C	non	i	child1	yes	29
557	22/03/2024	20/04/2024	10	C	non	i	child1	no	29
558	22/03/2024	20/04/2024	4	C	non	i	child1	no	29
559	22/03/2024	20/04/2024	8	A	oui	i	child1	yes	29
560	22/03/2024	20/04/2024	22	A	non	i	child1	yes	29
561	22/03/2024	20/04/2024	11	A	non	i	child1	yes	29
562	22/03/2024	21/04/2024	41	C	non	u	child1	no	30
563	22/03/2024	21/04/2024	41	C	non	u	child1	no	30
564	22/03/2024	21/04/2024	32	C	oui	u	child1	no	30
565	22/03/2024	21/04/2024	45	B	oui	u	child1	no	30
566	22/03/2024	21/04/2024	24	B	non	i	child1	yes	30
567	22/03/2024	21/04/2024	3	A	oui	i	child1	yes	30
568	22/03/2024	21/04/2024	3	A	oui	i	child1	yes	30
569	22/03/2024	21/04/2024	25	A	non	u	child1	no	30
570	22/03/2024	21/04/2024	7	B	oui	i	child1	yes	30
571	22/03/2024	21/04/2024	7	B	oui	i	child1	yes	30
572	22/03/2024	21/04/2024	27	B	oui	u	child1	no	30
573	22/03/2024	21/04/2024	27	B	oui	u	child1	no	30
574	22/03/2024	21/04/2024	3	A	oui	i	child1	yes	30
575	22/03/2024	22/04/2024	36	C	oui	u	child1	no	31
576	22/03/2024	22/04/2024	11	A	non	i	child1	yes	31
577	22/03/2024	22/04/2024	3	A	oui	i	child1	no	31
578	22/03/2024	22/04/2024	19	B	oui	i	child1	no	31
579	22/03/2024	22/04/2024	46	C	non	u	child1	no	31
580	22/03/2024	22/04/2024	6	B	non	i	child1	yes	31
581	22/03/2024	22/04/2024	47	B	non	u	child1	no	31
582	22/03/2024	22/04/2024	24	B	non	i	child1	yes	31
583	22/03/2024	22/04/2024	21	A	oui	i	child1	no	31
584	22/03/2024	22/04/2024	44	A	oui	u	child1	no	31
585	22/03/2024	22/04/2024	44	A	oui	u	child1	no	31
586	22/03/2024	22/04/2024	31	A	oui	u	child1	no	31
587	22/03/2024	22/04/2024	33	B	oui	u	child1	no	31
588	22/03/2024	22/04/2024	22	A	non	i	child1	yes	31
589	22/03/2024	22/04/2024	22	A	non	i	child1	yes	31
590	22/03/2024	22/04/2024	22	A	non	i	child1	yes	31
591	22/03/2024	23/04/2024	13	A	non	i	child1	yes	32
592	22/03/2024	23/04/2024	13	C	oui	i	child1	yes	32
593	22/03/2024	23/04/2024	10	C	non	i	child1	yes	32
594	22/03/2024	23/04/2024	8	C	non	i	child1	yes	32
595	22/03/2024	23/04/2024	21	A	oui	i	child1	yes	32
596	22/03/2024	23/04/2024	41	C	non	u	child1	no	32
597	22/03/2024	23/04/2024	45	B	oui	u	child1	no	32
598	22/03/2024	23/04/2024	45	B	oui	u	child1	no	32
599	22/03/2024	23/04/2024	27	B	oui	u	child1	no	32
600	22/03/2024	23/04/2024	39	A	non	u	child1	no	32
601	22/03/2024	23/04/2024	39	A	non	u	child1	no	32
602	22/03/2024	23/04/2024	43	C	non	u	child1	no	32
Z603	22/03/2024	24/04/2024	33	B	oui	u	child1	no	33
Z604	22/03/2024	24/04/2024	47	B	non	u	child1	no	33
Z605	22/03/2024	24/04/2024	28	B	non	u	child1	no	33
Z606	22/03/2024	24/04/2024	28	B	non	u	child1	no	33
Z607	22/03/2024	24/04/2024	45	B	oui	u	child1	no	33
Z608	22/03/2024	24/04/2024	5	A	non	i	child1	no	33
Z609	22/03/2024	24/04/2024	11	A	non	i	child1	yes	33
Z610	22/03/2024	24/04/2024	11	A	non	i	child1	no	33
Z611	22/03/2024	24/04/2024	48	A	oui	u	child1	no	33
Z612	22/03/2024	24/04/2024	48	A	oui	u	child1	no	33
Z613	22/03/2024	24/04/2024	48	A	oui	u	child1	no	33
Z614	22/03/2024	24/04/2024	48	A	oui	u	child1	no	33
Z615	22/03/2024	24/04/2024	22	A	non	i	child1	no	33
Z616	22/03/2024	24/04/2024	22	A	non	i	child1	yes	33
Z617	22/03/2024	24/04/2024	2	B	oui	i	child1	yes	33
Z618	22/03/2024	24/04/2024	14	A	oui	i	child1	no	33
Z619	22/03/2024	24/04/2024	6	B	non	i	child1	no	33
Z620	22/03/2024	24/04/2024	7	B	oui	i	child1	no	33
Z621	22/03/2024	24/04/2024	7	B	oui	i	child1	yes	33
Z622	22/03/2024	24/04/2024	8	A	oui	i	child1	yes	33
Z623	22/03/2024	24/04/2024	8	A	oui	i	child1	no	33
Z624	22/03/2024	24/04/2024	24	B	oui	i	child1	no	33
Z625	22/03/2024	24/04/2024	24	B	oui	i	child1	yes	33
Z626	22/03/2024	24/04/2024	34	A	oui	u	child1	no	33
Z627	22/03/2024	24/04/2024	34	A	oui	u	child1	no	33
Z628	22/03/2024	24/04/2024	34	A	oui	u	child1	no	33
Z629	22/03/2024	24/04/2024	34	A	oui	u	child1	no	33
Z630	22/03/2024	24/04/2024	44	A	oui	u	child1	no	33
Z631	22/03/2024	24/04/2024	46	C	non	u	child1	no	33
Z632	22/03/2024	24/04/2024	17	C	non	i	child1	yes	33
Z633	22/03/2024	24/04/2024	17	C	non	i	child1	yes	33
Z634	22/03/2024	24/04/2024	30	C	oui	u	child1	no	33
Z635	22/03/2024	24/04/2024	13	C	oui	i	child1	yes	33
Z636	22/03/2024	24/04/2024	13	C	oui	i	child1	no	33
Z637	22/03/2024	24/04/2024	20	C	oui	i	child1	no	33
Z638	22/03/2024	24/04/2024	26	C	oui	u	child1	no	33
Z639	22/03/2024	24/04/2024	36	C	oui	u	child1	no	33
Z640	22/03/2024	24/04/2024	9	C	oui	i	child1	yes	33
Z641	22/03/2024	24/04/2024	3	A	oui	i	child1	yes	33
Z642	22/03/2024	24/04/2024	10	C	non	i	child1	yes	33
Z643	22/03/2024	24/04/2024	10	C	non	i	child1	yes	33
Z644	22/03/2024	24/04/2024	4	C	non	i	child1	yes	33
Z645	22/03/2024	24/04/2024	4	C	non	i	child1	no	33
Z646	22/03/2024	24/04/2024	4	C	non	i	child1	yes	33
M201	16/04/2024	17/04/2024	69	A	oui	i	child2	no	1
M202	16/04/2024	17/04/2024	69	A	oui	i	child2	yes	1
M203	16/04/2024	17/04/2024	69	A	oui	i	child2	yes	1
M204	16/04/2024	17/04/2024	69	A	oui	i	child2	no	1
M205	16/04/2024	17/04/2024	69	A	oui	i	child2	yes	1
M206	16/04/2024	17/04/2024	69	A	oui	i	child2	yes	1
M207	16/04/2024	17/04/2024	62	A	oui	i	child2	yes	1
M208	16/04/2024	17/04/2024	62	A	oui	i	child2	no	1
M209	16/04/2024	17/04/2024	62	A	oui	i	child2	yes	1
M210	16/04/2024	17/04/2024	62	A	oui	i	child2	yes	1
M211	16/04/2024	17/04/2024	62	A	oui	i	child2	yes	1
M212	16/04/2024	17/04/2024	62	A	oui	i	child2	no	1
M213	16/04/2024	17/04/2024	62	A	oui	i	child2	yes	1
M214	16/04/2024	17/04/2024	62	A	oui	i	child2	yes	1
M215	16/04/2024	17/04/2024	62	A	oui	i	child2	no	1
M216	16/04/2024	17/04/2024	62	A	oui	i	child2	no	1
M217	16/04/2024	17/04/2024	62	A	oui	i	child2	yes	1
M218	16/04/2024	17/04/2024	62	A	oui	i	child2	no	1
M219	16/04/2024	17/04/2024	62	A	oui	i	child2	yes	1
M220	16/04/2024	17/04/2024	62	A	oui	i	child2	no	1
M221	16/04/2024	17/04/2024	68	C	oui	i	child2	no	1
M222	16/04/2024	17/04/2024	68	C	oui	i	child2	no	1
M223	16/04/2024	17/04/2024	68	C	oui	i	child2	no	1
M224	16/04/2024	17/04/2024	68	C	oui	i	child2	yes	1
M225	16/04/2024	17/04/2024	68	C	oui	i	child2	no	1
M226	16/04/2024	17/04/2024	68	C	oui	i	child2	yes	1
M227	16/04/2024	17/04/2024	68	C	oui	i	child2	yes	1
M228	16/04/2024	17/04/2024	68	C	oui	i	child2	yes	1
M229	16/04/2024	17/04/2024	68	C	oui	i	child2	no	1
M230	16/04/2024	17/04/2024	68	C	oui	i	child2	no	1
M231	16/04/2024	17/04/2024	68	C	oui	i	child2	no	1
M232	16/04/2024	17/04/2024	68	C	oui	i	child2	no	1
M233	16/04/2024	17/04/2024	68	C	oui	i	child2	yes	1
M234	16/04/2024	17/04/2024	68	C	oui	i	child2	yes	1
M235	16/04/2024	17/04/2024	68	C	oui	i	child2	no	1
M236	16/04/2024	17/04/2024	68	C	oui	i	child2	yes	1
M237	16/04/2024	17/04/2024	68	C	oui	i	child2	yes	1
M238	16/04/2024	17/04/2024	68	C	oui	i	child2	yes	1
M239	16/04/2024	17/04/2024	75	B	oui	u	child2	no	1
M240	16/04/2024	17/04/2024	75	B	oui	u	child2	no	1
M241	16/04/2024	17/04/2024	75	B	oui	u	child2	no	1
M242	16/04/2024	17/04/2024	75	B	oui	u	child2	no	1
M243	16/04/2024	17/04/2024	75	B	oui	u	child2	no	1
M244	16/04/2024	17/04/2024	75	B	oui	u	child2	no	1
M245	16/04/2024	17/04/2024	75	B	oui	u	child2	no	1
M246	16/04/2024	17/04/2024	75	B	oui	u	child2	no	1
M247	16/04/2024	17/04/2024	75	B	oui	u	child2	no	1
M248	16/04/2024	17/04/2024	75	B	oui	u	child2	no	1
M249	16/04/2024	17/04/2024	75	B	oui	u	child2	no	1
M250	16/04/2024	17/04/2024	75	B	oui	u	child2	no	1
M251	16/04/2024	17/04/2024	75	B	oui	u	child2	no	1
M252	16/04/2024	17/04/2024	75	B	oui	u	child2	no	1
M253	16/04/2024	17/04/2024	75	B	oui	u	child2	no	1
M254	16/04/2024	17/04/2024	75	B	oui	u	child2	no	1
M255	16/04/2024	17/04/2024	75	B	oui	u	child2	no	1
M256	16/04/2024	17/04/2024	74	C	oui	u	child2	no	1
M257	16/04/2024	17/04/2024	74	C	oui	u	child2	no	1
M258	16/04/2024	17/04/2024	74	C	oui	u	child2	no	1
M259	16/04/2024	17/04/2024	74	C	oui	u	child2	no	1
M260	16/04/2024	17/04/2024	74	C	oui	u	child2	no	1
M261	16/04/2024	17/04/2024	74	C	oui	u	child2	no	1
M262	16/04/2024	17/04/2024	74	C	oui	u	child2	no	1
M263	16/04/2024	17/04/2024	74	C	oui	u	child2	no	1
M264	16/04/2024	17/04/2024	74	C	oui	u	child2	no	1
M265	16/04/2024	17/04/2024	74	C	oui	u	child2	no	1
M266	16/04/2024	17/04/2024	74	C	oui	u	child2	no	1
M267	16/04/2024	17/04/2024	74	C	oui	u	child2	no	1
M268	16/04/2024	17/04/2024	74	C	oui	u	child2	no	1
M269	16/04/2024	17/04/2024	74	C	oui	u	child2	no	1
M270	16/04/2024	17/04/2024	63	B	oui	i	child2	no	1
M271	16/04/2024	17/04/2024	63	B	oui	i	child2	no	1
M272	16/04/2024	17/04/2024	63	B	oui	i	child2	yes	1
M273	16/04/2024	17/04/2024	63	B	oui	i	child2	no	1
M274	16/04/2024	17/04/2024	63	B	oui	i	child2	yes	1
M275	16/04/2024	17/04/2024	63	B	oui	i	child2	no	1
M276	16/04/2024	17/04/2024	63	B	oui	i	child2	no	1
M277	16/04/2024	17/04/2024	63	B	oui	i	child2	no	1
M278	16/04/2024	17/04/2024	63	B	oui	i	child2	yes	1
M279	16/04/2024	17/04/2024	63	B	oui	i	child2	no	1
M280	16/04/2024	17/04/2024	63	B	oui	i	child2	no	1
M281	16/04/2024	17/04/2024	63	B	oui	i	child2	yes	1
M282	16/04/2024	17/04/2024	63	B	oui	i	child2	no	1
M283	16/04/2024	17/04/2024	63	B	oui	i	child2	no	1
M284	16/04/2024	17/04/2024	63	B	oui	i	child2	no	1
M285	16/04/2024	17/04/2024	63	B	oui	i	child2	yes	1
M286	16/04/2024	17/04/2024	61	C	oui	i	child2	yes	1
M287	16/04/2024	17/04/2024	61	C	oui	i	child2	no	1
M288	16/04/2024	17/04/2024	61	C	oui	i	child2	no	1
M289	16/04/2024	17/04/2024	79	A	oui	u	child2	no	1
M290	16/04/2024	17/04/2024	79	A	oui	u	child2	no	1
M291	16/04/2024	17/04/2024	79	A	oui	u	child2	no	1
M292	16/04/2024	17/04/2024	79	A	oui	u	child2	no	1
M293	16/04/2024	17/04/2024	79	A	oui	u	child2	no	1
M294	16/04/2024	17/04/2024	79	A	oui	u	child2	no	1
M295	16/04/2024	17/04/2024	79	A	oui	u	child2	no	1
M296	16/04/2024	17/04/2024	79	A	oui	u	child2	no	1
M297	16/04/2024	17/04/2024	79	A	oui	u	child2	no	1
M298	16/04/2024	17/04/2024	76	B	non	u	child2	no	1
M299	16/04/2024	17/04/2024	60	B	non	i	child2	no	1
M300	16/04/2024	17/04/2024	96	A	oui	u	child2	no	1
M301	16/04/2024	17/04/2024	96	A	oui	u	child2	no	1
M302	16/04/2024	17/04/2024	96	A	oui	u	child2	no	1
M303	16/04/2024	17/04/2024	96	A	oui	u	child2	no	1
M304	16/04/2024	17/04/2024	96	A	oui	u	child2	no	1
M305	16/04/2024	17/04/2024	96	A	oui	u	child2	no	1
M306	16/04/2024	17/04/2024	96	A	oui	u	child2	no	1
M307	16/04/2024	17/04/2024	96	A	oui	u	child2	no	1
M308	16/04/2024	17/04/2024	96	A	oui	u	child2	no	1
M309	16/04/2024	17/04/2024	96	A	oui	u	child2	no	1
M310	16/04/2024	17/04/2024	90	B	oui	u	child2	no	1
M311	16/04/2024	17/04/2024	90	B	oui	u	child2	no	1
M312	16/04/2024	17/04/2024	90	B	oui	u	child2	no	1
M313	16/04/2024	17/04/2024	90	B	oui	u	child2	no	1
M314	16/04/2024	17/04/2024	90	B	oui	u	child2	no	1
M315	16/04/2024	17/04/2024	90	B	oui	u	child2	no	1
M316	16/04/2024	17/04/2024	90	B	oui	u	child2	no	1
M317	16/04/2024	17/04/2024	90	B	oui	u	child2	no	1
M318	16/04/2024	17/04/2024	90	B	oui	u	child2	no	1
M319	16/04/2024	17/04/2024	84	C	oui	u	child2	no	1
M320	16/04/2024	17/04/2024	84	C	oui	u	child2	no	1
M321	16/04/2024	17/04/2024	84	C	oui	u	child2	no	1
M322	16/04/2024	17/04/2024	84	C	oui	u	child2	no	1
M323	16/04/2024	17/04/2024	84	C	oui	u	child2	no	1
M324	16/04/2024	17/04/2024	84	C	oui	u	child2	no	1
M325	16/04/2024	17/04/2024	84	C	oui	u	child2	no	1
M326	16/04/2024	17/04/2024	84	C	oui	u	child2	no	1
M327	16/04/2024	17/04/2024	84	C	oui	u	child2	no	1
M328	16/04/2024	17/04/2024	84	C	oui	u	child2	no	1
M329	16/04/2024	17/04/2024	84	C	oui	u	child2	no	1
M330	16/04/2024	17/04/2024	84	C	oui	u	child2	no	1
M331	16/04/2024	17/04/2024	84	C	oui	u	child2	no	1
M332	16/04/2024	17/04/2024	84	C	oui	u	child2	no	1
M333	16/04/2024	17/04/2024	84	C	oui	u	child2	no	1
M334	16/04/2024	17/04/2024	84	C	oui	u	child2	no	1
M335	16/04/2024	17/04/2024	73	A	non	u	child2	no	1
M336	16/04/2024	17/04/2024	81	B	oui	u	child2	no	1
M337	16/04/2024	17/04/2024	81	B	oui	u	child2	no	1
M338	16/04/2024	17/04/2024	81	B	oui	u	child2	no	1
M339	16/04/2024	17/04/2024	81	B	oui	u	child2	no	1
M340	16/04/2024	17/04/2024	81	B	oui	u	child2	no	1
M341	16/04/2024	17/04/2024	81	B	oui	u	child2	no	1
M342	16/04/2024	17/04/2024	81	B	oui	u	child2	no	1
M343	16/04/2024	17/04/2024	81	B	oui	u	child2	no	1
M344	16/04/2024	17/04/2024	81	B	oui	u	child2	no	1
M345	16/04/2024	17/04/2024	81	B	oui	u	child2	no	1
M346	16/04/2024	17/04/2024	81	B	oui	u	child2	no	1
M347	16/04/2024	17/04/2024	81	B	oui	u	child2	no	1
M348	16/04/2024	17/04/2024	78	C	oui	u	child2	no	1
M349	16/04/2024	17/04/2024	78	C	oui	u	child2	no	1
M350	16/04/2024	17/04/2024	78	C	oui	u	child2	no	1
M351	16/04/2024	17/04/2024	78	C	oui	u	child2	no	1
M352	16/04/2024	17/04/2024	78	C	oui	u	child2	no	1
M353	16/04/2024	17/04/2024	78	C	oui	u	child2	no	1
M354	16/04/2024	17/04/2024	78	C	oui	u	child2	no	1
M355	16/04/2024	17/04/2024	78	C	oui	u	child2	no	1
M356	16/04/2024	17/04/2024	78	C	oui	u	child2	no	1
M357	16/04/2024	17/04/2024	78	C	oui	u	child2	no	1
M358	16/04/2024	17/04/2024	78	C	oui	u	child2	no	1
M359	16/04/2024	17/04/2024	78	C	oui	u	child2	no	1
M360	16/04/2024	17/04/2024	78	C	oui	u	child2	no	1
M361	16/04/2024	17/04/2024	78	C	oui	u	child2	no	1
M362	16/04/2024	17/04/2024	78	C	oui	u	child2	no	1
M363	16/04/2024	17/04/2024	78	C	oui	u	child2	no	1
M364	16/04/2024	17/04/2024	78	C	oui	u	child2	no	1
M365	16/04/2024	17/04/2024	78	C	oui	u	child2	no	1
M366	16/04/2024	17/04/2024	78	C	oui	u	child2	no	1
M367	16/04/2024	17/04/2024	92	A	oui	u	child2	no	1
M368	16/04/2024	17/04/2024	92	A	oui	u	child2	no	1
M369	16/04/2024	17/04/2024	92	A	oui	u	child2	no	1
M370	16/04/2024	17/04/2024	93	B	oui	u	child2	no	1
M371	16/04/2024	17/04/2024	93	B	oui	u	child2	no	1
M372	16/04/2024	17/04/2024	93	B	oui	u	child2	no	1
M373	16/04/2024	17/04/2024	93	B	oui	u	child2	no	1
M374	16/04/2024	17/04/2024	93	B	oui	u	child2	no	1
M375	16/04/2024	17/04/2024	93	B	oui	u	child2	no	1
M376	16/04/2024	17/04/2024	93	B	oui	u	child2	no	1
M377	16/04/2024	17/04/2024	93	B	oui	u	child2	no	1
M378	16/04/2024	17/04/2024	93	B	oui	u	child2	no	1
M379	16/04/2024	17/04/2024	93	B	oui	u	child2	no	1
M380	16/04/2024	17/04/2024	93	B	oui	u	child2	no	1
M381	16/04/2024	17/04/2024	93	B	oui	u	child2	no	1
M382	16/04/2024	17/04/2024	93	B	oui	u	child2	no	1
M383	16/04/2024	17/04/2024	93	B	oui	u	child2	no	1
M384	16/04/2024	17/04/2024	93	B	oui	u	child2	no	1
M385	16/04/2024	17/04/2024	93	B	oui	u	child2	no	1
M386	16/04/2024	17/04/2024	93	B	oui	u	child2	no	1
M387	16/04/2024	17/04/2024	93	B	oui	u	child2	no	1
M388	16/04/2024	17/04/2024	93	B	oui	u	child2	no	1
M389	16/04/2024	17/04/2024	93	B	oui	u	child2	no	1
M390	16/04/2024	17/04/2024	93	B	oui	u	child2	no	1
M391	16/04/2024	17/04/2024	93	B	oui	u	child2	no	1
M392	16/04/2024	17/04/2024	82	A	oui	u	child2	no	1
M393	16/04/2024	17/04/2024	82	A	oui	u	child2	no	1
M394	16/04/2024	17/04/2024	82	A	oui	u	child2	no	1
M395	16/04/2024	17/04/2024	82	A	oui	u	child2	no	1
M396	16/04/2024	17/04/2024	82	A	oui	u	child2	no	1
M397	16/04/2024	17/04/2024	53	A	non	i	child2	no	1
M398	16/04/2024	17/04/2024	56	A	oui	i	child2	no	1
M399	16/04/2024	17/04/2024	56	A	oui	i	child2	no	1
M400	16/04/2024	17/04/2024	56	A	oui	i	child2	no	1
M401	16/04/2024	17/04/2024	56	A	oui	i	child2	no	1
M402	16/04/2024	17/04/2024	56	A	oui	i	child2	yes	1
M403	16/04/2024	17/04/2024	56	A	oui	i	child2	no	1
M404	16/04/2024	17/04/2024	56	A	oui	i	child2	no	1
M405	16/04/2024	17/04/2024	56	A	oui	i	child2	no	1
M406	16/04/2024	17/04/2024	56	A	oui	i	child2	no	1
M407	16/04/2024	17/04/2024	55	B	oui	i	child2	no	1
M408	16/04/2024	17/04/2024	55	B	oui	i	child2	no	1
M409	16/04/2024	17/04/2024	55	B	oui	i	child2	no	1
M410	16/04/2024	17/04/2024	55	B	oui	i	child2	no	1
M411	16/04/2024	17/04/2024	57	C	oui	i	child2	no	1
M412	16/04/2024	17/04/2024	57	C	oui	i	child2	yes	1
M413	16/04/2024	17/04/2024	57	C	oui	i	child2	no	1
M414	16/04/2024	17/04/2024	57	C	oui	i	child2	yes	1
M415	16/04/2024	17/04/2024	57	C	oui	i	child2	no	1
M416	16/04/2024	17/04/2024	57	C	oui	i	child2	no	1
M417	16/04/2024	17/04/2024	57	C	oui	i	child2	no	1
M418	16/04/2024	17/04/2024	57	C	oui	i	child2	no	1
M419	16/04/2024	17/04/2024	57	C	oui	i	child2	no	1
M420	16/04/2024	17/04/2024	57	C	oui	i	child2	no	1
M421	16/04/2024	17/04/2024	57	C	oui	i	child2	no	1
M422	16/04/2024	17/04/2024	67	B	oui	i	child2	no	1
M423	16/04/2024	17/04/2024	67	B	oui	i	child2	yes	1
M424	16/04/2024	17/04/2024	67	B	oui	i	child2	yes	1
M425	16/04/2024	17/04/2024	67	B	oui	i	child2	no	1
M426	16/04/2024	17/04/2024	67	B	oui	i	child2	yes	1
M427	16/04/2024	17/04/2024	67	B	oui	i	child2	no	1
M428	16/04/2024	17/04/2024	67	B	oui	i	child2	yes	1
M429	16/04/2024	17/04/2024	67	B	oui	i	child2	no	1
M430	16/04/2024	17/04/2024	67	B	oui	i	child2	no	1
M431	16/04/2024	17/04/2024	67	B	oui	i	child2	yes	1
M432	16/04/2024	17/04/2024	67	B	oui	i	child2	no	1
M433	16/04/2024	17/04/2024	67	B	oui	i	child2	yes	1
M434	16/04/2024	17/04/2024	51	A	oui	i	child2	no	1
M435	16/04/2024	17/04/2024	51	A	oui	i	child2	yes	1
M436	16/04/2024	17/04/2024	51	A	oui	i	child2	no	1
M437	16/04/2024	17/04/2024	51	A	oui	i	child2	no	1
M438	16/04/2024	17/04/2024	51	A	oui	i	child2	yes	1
M439	16/04/2024	17/04/2024	51	A	oui	i	child2	no	1
M440	16/04/2024	17/04/2024	51	A	oui	i	child2	yes	1
M441	16/04/2024	17/04/2024	51	A	oui	i	child2	no	1
M442	16/04/2024	17/04/2024	51	A	oui	i	child2	no	1
M443	16/04/2024	17/04/2024	51	A	oui	i	child2	no	1
M444	16/04/2024	17/04/2024	49	C	oui	i	child2	no	1
M445	16/04/2024	17/04/2024	49	C	oui	i	child2	no	1
M446	16/04/2024	17/04/2024	49	C	oui	i	child2	yes	1
M447	16/04/2024	17/04/2024	49	C	oui	i	child2	yes	1
M448	16/04/2024	17/04/2024	49	C	oui	i	child2	yes	1
M449	16/04/2024	17/04/2024	49	C	oui	i	child2	yes	1
M450	16/04/2024	17/04/2024	49	C	oui	i	child2	no	1
M451	16/04/2024	17/04/2024	49	C	oui	i	child2	no	1
M452	16/04/2024	17/04/2024	49	C	oui	i	child2	no	1
M453	16/04/2024	17/04/2024	49	C	oui	i	child2	no	1
M454	16/04/2024	17/04/2024	49	C	oui	i	child2	yes	1
M455	16/04/2024	17/04/2024	49	C	oui	i	child2	no	1
M456	16/04/2024	17/04/2024	49	C	oui	i	child2	no	1
M457	16/04/2024	17/04/2024	49	C	oui	i	child2	no	1
M458	16/04/2024	17/04/2024	49	C	oui	i	child2	no	1
M459	16/04/2024	17/04/2024	49	C	oui	i	child2	no	1
M460	16/04/2024	17/04/2024	49	C	oui	i	child2	no	1
M461	16/04/2024	17/04/2024	49	C	oui	i	child2	no	1
M462	16/04/2024	17/04/2024	80	C	oui	u	child2	no	1
M463	16/04/2024	17/04/2024	80	C	oui	u	child2	no	1
M464	16/04/2024	17/04/2024	59	A	non	i	child2	no	1
M465	16/04/2024	17/04/2024	80	C	oui	u	child2	no	1
M466	16/04/2024	17/04/2024	80	C	oui	u	child2	no	1
M467	16/04/2024	17/04/2024	80	C	oui	u	child2	no	1
M468	16/04/2024	17/04/2024	80	C	oui	u	child2	no	1
M469	16/04/2024	17/04/2024	80	C	oui	u	child2	no	1
M470	16/04/2024	17/04/2024	80	C	oui	u	child2	no	1
M471	16/04/2024	17/04/2024	80	C	oui	u	child2	no	1
M472	16/04/2024	17/04/2024	80	C	oui	u	child2	no	1
M473	16/04/2024	17/04/2024	80	C	oui	u	child2	no	1
M474	16/04/2024	17/04/2024	80	C	oui	u	child2	no	1
M475	16/04/2024	17/04/2024	80	C	oui	u	child2	no	1
M476	16/04/2024	17/04/2024	80	C	oui	u	child2	no	1
M477	16/04/2024	17/04/2024	80	C	oui	u	child2	no	1
M478	16/04/2024	17/04/2024	50	B	oui	i	child2	no	1
M479	16/04/2024	17/04/2024	50	B	oui	i	child2	no	1
M480	16/04/2024	17/04/2024	50	B	oui	i	child2	no	1
M481	16/04/2024	17/04/2024	50	B	oui	i	child2	no	1
M482	16/04/2024	17/04/2024	50	B	oui	i	child2	no	1
M483	16/04/2024	17/04/2024	50	B	oui	i	child2	no	1
M484	16/04/2024	17/04/2024	50	B	oui	i	child2	no	1
M485	16/04/2024	17/04/2024	50	B	oui	i	child2	no	1
M486	16/04/2024	17/04/2024	50	B	oui	i	child2	no	1
M487	16/04/2024	17/04/2024	50	B	oui	i	child2	no	1
M488	16/04/2024	17/04/2024	54	B	non	i	child2	no	1
M489	16/04/2024	17/04/2024	54	B	non	i	child2	no	1
M490	16/04/2024	17/04/2024	54	B	non	i	child2	no	1
M491	16/04/2024	17/04/2024	54	B	non	i	child2	yes	1
1000	16/04/2024	18/04/2024	73	A	non	u	child2	no	2
1001	16/04/2024	18/04/2024	73	A	non	u	child2	no	2
1002	16/04/2024	18/04/2024	70	A	non	i	child2	yes	2
1003	16/04/2024	18/04/2024	70	A	non	i	child2	yes	2
1004	16/04/2024	18/04/2024	82	A	oui	u	child2	no	2
1005	16/04/2024	18/04/2024	82	A	oui	u	child2	no	2
1006	16/04/2024	18/04/2024	66	A	non	i	child2	yes	2
1007	16/04/2024	18/04/2024	66	A	non	i	child2	yes	2
1008	16/04/2024	18/04/2024	66	A	non	i	child2	no	2
1009	16/04/2024	18/04/2024	66	A	non	i	child2	yes	2
1010	16/04/2024	18/04/2024	59	A	non	i	child2	yes	2
1011	16/04/2024	18/04/2024	51	A	oui	i	child2	yes	2
1012	16/04/2024	18/04/2024	77	A	non	u	child2	no	2
1013	16/04/2024	18/04/2024	77	A	non	u	child2	no	2
1014	16/04/2024	18/04/2024	77	A	non	u	child2	no	2
1015	16/04/2024	18/04/2024	92	A	oui	u	child2	no	2
1016	16/04/2024	18/04/2024	88	A	non	u	child2	no	2
1017	16/04/2024	18/04/2024	88	A	non	u	child2	no	2
1018	16/04/2024	18/04/2024	88	A	non	u	child2	no	2
1019	16/04/2024	18/04/2024	88	A	non	u	child2	no	2
1020	16/04/2024	18/04/2024	88	A	non	u	child2	no	2
1021	16/04/2024	18/04/2024	88	A	non	u	child2	no	2
1022	16/04/2024	18/04/2024	53	A	non	i	child2	yes	2
1023	16/04/2024	18/04/2024	79	A	oui	u	child2	no	2
1024	16/04/2024	18/04/2024	69	A	oui	i	child2	yes	2
1025	16/04/2024	18/04/2024	69	A	oui	i	child2	yes	2
1026	16/04/2024	18/04/2024	69	A	oui	i	child2	yes	2
1027	16/04/2024	18/04/2024	69	A	oui	i	child2	yes	2
1028	16/04/2024	18/04/2024	87	A	non	u	child2	no	2
1029	16/04/2024	18/04/2024	87	A	non	u	child2	no	2
1030	16/04/2024	18/04/2024	87	A	non	u	child2	no	2
1031	16/04/2024	18/04/2024	56	A	oui	i	child2	yes	2
1032	16/04/2024	18/04/2024	72	B	non	i	child2	yes	2
1033	16/04/2024	18/04/2024	72	B	non	i	child2	yes	2
1034	16/04/2024	18/04/2024	72	B	non	i	child2	yes	2
1035	16/04/2024	18/04/2024	63	B	oui	i	child2	yes	2
1036	16/04/2024	18/04/2024	67	B	oui	i	child2	no	2
1037	16/04/2024	18/04/2024	67	B	oui	i	child2	yes	2
1038	16/04/2024	18/04/2024	67	B	oui	i	child2	no	2
1039	16/04/2024	18/04/2024	60	B	non	i	child2	yes	2
1040	16/04/2024	18/04/2024	60	B	non	i	child2	yes	2
1041	16/04/2024	18/04/2024	60	B	non	i	child2	yes	2
1042	16/04/2024	18/04/2024	60	B	non	i	child2	no	2
1043	16/04/2024	18/04/2024	64	B	non	i	child2	yes	2
1044	16/04/2024	18/04/2024	55	B	oui	i	child2	yes	2
1045	16/04/2024	18/04/2024	55	B	oui	i	child2	yes	2
1046	16/04/2024	18/04/2024	55	B	oui	i	child2	no	2
1047	16/04/2024	18/04/2024	54	B	non	i	child2	yes	2
1048	16/04/2024	18/04/2024	54	B	non	i	child2	yes	2
1049	16/04/2024	18/04/2024	86	B	non	u	child2	no	2
1050	16/04/2024	18/04/2024	86	B	non	u	child2	no	2
1051	16/04/2024	18/04/2024	86	B	non	u	child2	no	2
1052	16/04/2024	18/04/2024	86	B	non	u	child2	no	2
1053	16/04/2024	18/04/2024	86	B	non	u	child2	no	2
1054	16/04/2024	18/04/2024	76	B	non	u	child2	no	2
1055	16/04/2024	18/04/2024	95	B	non	u	child2	no	2
1056	16/04/2024	18/04/2024	90	B	oui	u	child2	no	2
1057	16/04/2024	18/04/2024	54	B	non	i	child2	yes	2
1058	16/04/2024	18/04/2024	54	B	non	i	child2	yes	2
1059	16/04/2024	18/04/2024	65	C	non	i	child2	yes	2
1060	16/04/2024	18/04/2024	65	C	non	i	child2	yes	2
1061	16/04/2024	18/04/2024	65	C	non	i	child2	yes	2
1062	16/04/2024	18/04/2024	65	C	non	i	child2	yes	2
1063	16/04/2024	18/04/2024	57	C	oui	i	child2	yes	2
1064	16/04/2024	18/04/2024	61	C	oui	i	child2	yes	2
1065	16/04/2024	18/04/2024	71	C	non	i	child2	yes	2
1066	16/04/2024	18/04/2024	71	C	non	i	child2	yes	2
1067	16/04/2024	18/04/2024	71	C	non	i	child2	yes	2
1068	16/04/2024	18/04/2024	52	C	non	i	child2	yes	2
1069	16/04/2024	18/04/2024	52	C	non	i	child2	yes	2
1070	16/04/2024	18/04/2024	52	C	non	i	child2	yes	2
1071	16/04/2024	18/04/2024	91	C	non	u	child2	no	2
1072	16/04/2024	18/04/2024	91	C	non	u	child2	no	2
1073	16/04/2024	18/04/2024	89	C	non	u	child2	no	2
1074	16/04/2024	18/04/2024	94	C	non	u	child2	no	2
1075	16/04/2024	18/04/2024	94	C	non	u	child2	no	2
1076	16/04/2024	18/04/2024	85	C	non	u	child2	no	2
1077	16/04/2024	18/04/2024	84	C	oui	u	child2	no	2
1078	16/04/2024	19/04/2024	94	C	non	u	child2	no	3
1079	16/04/2024	19/04/2024	52	C	non	i	child2	yes	3
1080	16/04/2024	19/04/2024	58	C	non	i	child2	yes	3
1081	16/04/2024	19/04/2024	71	C	non	i	child2	yes	3
1082	16/04/2024	19/04/2024	63	B	oui	i	child2	yes	3
1083	16/04/2024	19/04/2024	60	B	non	i	child2	no	3
1084	16/04/2024	19/04/2024	69	A	oui	i	child2	yes	3
1085	16/04/2024	19/04/2024	70	A	non	i	child2	yes	3
1086	16/04/2024	19/04/2024	62	A	oui	i	child2	yes	3
1087	16/04/2024	19/04/2024	56	A	oui	i	child2	yes	3
1088	16/04/2024	19/04/2024	56	A	oui	i	child2	no	3
1089	16/04/2024	19/04/2024	59	A	non	i	child2	yes	3
1090	16/04/2024	19/04/2024	82	A	oui	u	child2	no	3
1091	16/04/2024	19/04/2024	79	A	oui	u	child2	no	3
1092	16/04/2024	19/04/2024	77	A	non	u	child2	no	3
1093	16/04/2024	19/04/2024	87	A	non	u	child2	no	3
1094	16/04/2024	19/04/2024	87	A	non	u	child2	no	3
1095	16/04/2024	19/04/2024	87	A	non	u	child2	no	3
1096	16/04/2024	19/04/2024	95	B	non	u	child2	no	3
1097	16/04/2024	19/04/2024	86	B	non	u	child2	no	3
1098	16/04/2024	19/04/2024	86	B	non	u	child2	no	3
1099	16/04/2024	19/04/2024	88	A	non	u	child2	no	3
1100	16/04/2024	19/04/2024	92	A	oui	u	child2	no	3
1101	16/04/2024	20/04/2024	73	A	non	u	child2	no	4
1102	16/04/2024	20/04/2024	77	A	non	u	child2	no	4
1103	16/04/2024	20/04/2024	92	A	oui	u	child2	no	4
1104	16/04/2024	20/04/2024	88	A	non	u	child2	no	4
1105	16/04/2024	20/04/2024	66	A	non	i	child2	yes	4
1106	16/04/2024	20/04/2024	70	A	non	i	child2	yes	4
1107	16/04/2024	20/04/2024	65	C	non	i	child2	yes	4
1108	16/04/2024	20/04/2024	65	C	non	i	child2	yes	4
1109	16/04/2024	20/04/2024	57	C	oui	i	child2	no	4
1110	16/04/2024	20/04/2024	71	C	non	i	child2	yes	4
1111	16/04/2024	20/04/2024	61	C	oui	i	child2	yes	4
1112	16/04/2024	20/04/2024	61	C	oui	i	child2	yes	4
1113	16/04/2024	20/04/2024	89	C	non	u	child2	no	4
1114	16/04/2024	20/04/2024	67	B	oui	i	child2	no	4
1115	16/04/2024	20/04/2024	67	B	oui	i	child2	yes	4
1116	16/04/2024	20/04/2024	76	B	non	u	child2	no	4
1117	16/04/2024	20/04/2024	76	B	non	u	child2	no	4
1118	16/04/2024	20/04/2024	86	B	non	u	child2	no	4
1119	16/04/2024	20/04/2024	86	B	non	u	child2	no	4
1120	16/04/2024	20/04/2024	83	B	non	u	child2	no	4
1121	16/04/2024	21/04/2024	70	A	non	i	child2	no	5
1122	16/04/2024	21/04/2024	53	A	non	i	child2	yes	5
1123	16/04/2024	21/04/2024	92	A	oui	u	child2	no	5
1124	16/04/2024	21/04/2024	77	A	non	u	child2	no	5
1125	16/04/2024	21/04/2024	73	A	non	u	child2	no	5
1126	16/04/2024	21/04/2024	72	B	non	i	child2	yes	5
1127	16/04/2024	21/04/2024	67	B	oui	i	child2	no	5
1128	16/04/2024	21/04/2024	55	B	oui	i	child2	no	5
1129	16/04/2024	21/04/2024	60	B	non	i	child2	yes	5
1130	16/04/2024	21/04/2024	90	B	oui	u	child2	no	5
1131	16/04/2024	21/04/2024	93	B	oui	u	child2	no	5
1132	16/04/2024	21/04/2024	86	B	non	u	child2	no	5
1133	16/04/2024	21/04/2024	94	C	non	u	child2	no	5
1134	16/04/2024	21/04/2024	94	C	non	u	child2	no	5
1135	16/04/2024	21/04/2024	85	C	non	u	child2	no	5
1136	16/04/2024	21/04/2024	89	C	non	u	child2	no	5
1137	16/04/2024	21/04/2024	61	C	oui	i	child2	yes	5
1138	16/04/2024	21/04/2024	61	C	oui	i	child2	yes	5
1139	16/04/2024	21/04/2024	71	C	non	i	child2	yes	5
1140	16/04/2024	21/04/2024	49	C	oui	i	child2	yes	5
1141	16/04/2024	22/04/2024	92	A	oui	u	child2	no	6
1142	16/04/2024	22/04/2024	73	A	non	u	child2	no	6
1143	16/04/2024	22/04/2024	57	C	oui	i	child2	yes	6
1144	16/04/2024	22/04/2024	77	A	non	u	child2	no	6
1145	16/04/2024	22/04/2024	77	A	non	u	child2	no	6
1146	16/04/2024	22/04/2024	82	A	oui	u	child2	no	6
1147	16/04/2024	22/04/2024	96	A	oui	u	child2	no	6
1148	16/04/2024	22/04/2024	94	C	non	u	child2	no	6
1149	16/04/2024	22/04/2024	85	C	non	u	child2	no	6
1150	16/04/2024	22/04/2024	85	C	non	u	child2	no	6
1151	16/04/2024	22/04/2024	78	C	oui	u	child2	no	6
1152	16/04/2024	22/04/2024	86	B	non	u	child2	no	6
1153	16/04/2024	22/04/2024	76	B	non	u	child2	no	6
1154	16/04/2024	22/04/2024	75	B	oui	u	child2	no	6
1155	16/04/2024	22/04/2024	58	C	non	i	child2	no	6
1156	16/04/2024	22/04/2024	58	C	non	i	child2	no	6
1157	16/04/2024	22/04/2024	52	C	non	i	child2	no	6
1158	16/04/2024	22/04/2024	57	C	oui	i	child2	yes	6
1159	16/04/2024	22/04/2024	57	C	oui	i	child2	yes	6
1160	16/04/2024	22/04/2024	72	B	non	i	child2	yes	6
1161	16/04/2024	22/04/2024	55	B	oui	i	child2	yes	6
1162	16/04/2024	22/04/2024	55	B	oui	i	child2	no	6
1163	16/04/2024	23/04/2024	61	C	oui	i	child2	no	7
1164	16/04/2024	23/04/2024	49	C	oui	i	child2	yes	7
1165	16/04/2024	23/04/2024	52	C	non	i	child2	no	7
1166	16/04/2024	23/04/2024	58	C	non	i	child2	no	7
1167	16/04/2024	23/04/2024	58	C	non	i	child2	yes	7
1168	16/04/2024	23/04/2024	65	C	non	i	child2	no	7
1169	16/04/2024	23/04/2024	89	C	non	u	child2	no	7
1170	16/04/2024	23/04/2024	89	C	non	u	child2	no	7
1171	16/04/2024	23/04/2024	52	C	non	i	child2	no	7
1172	16/04/2024	23/04/2024	85	C	non	u	child2	no	7
1173	16/04/2024	23/04/2024	85	C	non	u	child2	no	7
1174	16/04/2024	23/04/2024	74	C	oui	u	child2	no	7
1175	16/04/2024	23/04/2024	74	C	oui	u	child2	no	7
1176	16/04/2024	23/04/2024	91	C	non	u	child2	no	7
1177	16/04/2024	23/04/2024	95	B	non	u	child2	no	7
1178	16/04/2024	23/04/2024	81	B	oui	u	child2	no	7
1179	16/04/2024	23/04/2024	90	B	oui	u	child2	no	7
1180	16/04/2024	23/04/2024	86	B	non	u	child2	no	7
1181	16/04/2024	23/04/2024	76	B	non	u	child2	no	7
1182	16/04/2024	23/04/2024	76	B	non	u	child2	no	7
1183	16/04/2024	23/04/2024	72	B	non	i	child2	yes	7
1184	16/04/2024	23/04/2024	50	B	oui	i	child2	yes	7
1185	16/04/2024	23/04/2024	63	B	oui	i	child2	yes	7
1186	16/04/2024	23/04/2024	60	B	non	i	child2	yes	7
1187	16/04/2024	23/04/2024	60	B	non	i	child2	no	7
1188	16/04/2024	23/04/2024	88	A	non	u	child2	no	7
1189	16/04/2024	23/04/2024	69	A	oui	i	child2	yes	7
1190	16/04/2024	23/04/2024	56	A	oui	i	child2	yes	7
1191	16/04/2024	23/04/2024	56	A	oui	i	child2	yes	7
1192	16/04/2024	23/04/2024	96	A	oui	u	child2	no	7
1193	16/04/2024	23/04/2024	82	A	oui	u	child2	no	7
1194	16/04/2024	23/04/2024	73	A	non	u	child2	no	7
1195	16/04/2024	23/04/2024	51	A	oui	i	child2	yes	7
1196	16/04/2024	23/04/2024	77	A	non	u	child2	no	7
1197	16/04/2024	24/04/2024	61	C	oui	i	child2	no	8
1198	16/04/2024	24/04/2024	91	C	non	u	child2	no	8
1199	16/04/2024	24/04/2024	85	C	non	u	child2	no	8
1200	16/04/2024	24/04/2024	71	C	non	i	child2	yes	8
1201	16/04/2024	24/04/2024	71	C	non	i	child2	yes	8
1202	16/04/2024	24/04/2024	89	C	non	u	child2	no	8
1203	16/04/2024	24/04/2024	94	C	non	u	child2	no	8
1204	16/04/2024	24/04/2024	80	C	oui	u	child2	no	8
1205	16/04/2024	24/04/2024	68	C	oui	i	child2	yes	8
1206	16/04/2024	24/04/2024	76	B	non	u	child2	no	8
1207	16/04/2024	24/04/2024	64	B	non	i	child2	yes	8
1208	16/04/2024	24/04/2024	72	B	non	i	child2	no	8
1209	16/04/2024	24/04/2024	72	B	non	i	child2	yes	8
1210	16/04/2024	24/04/2024	72	B	non	i	child2	no	8
1211	16/04/2024	24/04/2024	95	B	non	u	child2	no	8
1212	16/04/2024	24/04/2024	83	B	non	u	child2	no	8
1213	16/04/2024	24/04/2024	81	B	oui	u	child2	no	8
1214	16/04/2024	24/04/2024	86	B	non	u	child2	no	8
1215	16/04/2024	24/04/2024	55	B	oui	i	child2	yes	8
1216	16/04/2024	24/04/2024	63	B	oui	i	child2	yes	8
1217	16/04/2024	24/04/2024	77	A	non	u	child2	no	8
1218	16/04/2024	24/04/2024	77	A	non	u	child2	no	8
1219	16/04/2024	24/04/2024	77	A	non	u	child2	no	8
1220	16/04/2024	24/04/2024	77	A	non	u	child2	no	8
1221	16/04/2024	24/04/2024	73	A	non	u	child2	no	8
1222	16/04/2024	24/04/2024	92	A	oui	u	child2	no	8
1223	16/04/2024	24/04/2024	92	A	oui	u	child2	no	8
1224	16/04/2024	24/04/2024	56	A	oui	i	child2	yes	8
1225	16/04/2024	24/04/2024	56	A	oui	i	child2	yes	8
1226	16/04/2024	24/04/2024	82	A	oui	u	child2	no	8
1227	16/04/2024	25/04/2024	96	A	oui	u	child2	no	9
1228	16/04/2024	25/04/2024	77	A	non	u	child2	no	9
1229	16/04/2024	25/04/2024	92	A	oui	u	child2	no	9
1230	16/04/2024	25/04/2024	79	A	oui	u	child2	no	9
1231	16/04/2024	25/04/2024	54	B	non	i	child2	yes	9
1232	16/04/2024	25/04/2024	53	A	non	i	child2	yes	9
1233	16/04/2024	25/04/2024	53	A	non	i	child2	yes	9
1234	16/04/2024	25/04/2024	73	A	non	u	child2	no	9
1235	16/04/2024	25/04/2024	62	A	oui	i	child2	yes	9
1236	16/04/2024	25/04/2024	90	B	oui	u	child2	no	9
1237	16/04/2024	25/04/2024	50	B	oui	i	child2	no	9
1238	16/04/2024	25/04/2024	64	B	non	i	child2	yes	9
1239	16/04/2024	25/04/2024	60	B	non	i	child2	yes	9
1240	16/04/2024	25/04/2024	76	B	non	u	child2	no	9
1241	16/04/2024	25/04/2024	72	B	non	i	child2	yes	9
1242	16/04/2024	25/04/2024	72	B	non	i	child2	yes	9
1243	16/04/2024	25/04/2024	94	C	non	u	child2	no	9
1244	16/04/2024	25/04/2024	84	C	oui	u	child2	no	9
1245	16/04/2024	25/04/2024	91	C	non	u	child2	no	9
1246	16/04/2024	25/04/2024	65	C	non	i	child2	yes	9
1247	16/04/2024	25/04/2024	89	C	non	u	child2	no	9
1248	16/04/2024	25/04/2024	85	C	non	u	child2	no	9
1249	16/04/2024	25/04/2024	52	C	non	i	child2	yes	9
1250	16/04/2024	26/04/2024	66	A	non	i	child2	yes	10
1251	16/04/2024	26/04/2024	87	A	non	u	child2	no	10
1252	16/04/2024	26/04/2024	69	A	oui	i	child2	yes	10
1253	16/04/2024	26/04/2024	53	A	non	i	child2	yes	10
1254	16/04/2024	26/04/2024	53	A	non	i	child2	yes	10
1255	16/04/2024	26/04/2024	53	A	non	i	child2	yes	10
1256	16/04/2024	26/04/2024	92	A	oui	u	child2	no	10
1257	16/04/2024	26/04/2024	92	A	oui	u	child2	no	10
1258	16/04/2024	26/04/2024	77	A	non	u	child2	no	10
1259	16/04/2024	26/04/2024	77	A	non	u	child2	no	10
1260	16/04/2024	26/04/2024	77	A	non	u	child2	no	10
1261	16/04/2024	26/04/2024	79	A	oui	u	child2	no	10
1262	16/04/2024	26/04/2024	76	B	non	u	child2	no	10
1263	16/04/2024	26/04/2024	55	B	oui	i	child2	yes	10
1264	16/04/2024	26/04/2024	55	B	oui	i	child2	yes	10
1265	16/04/2024	26/04/2024	72	B	non	i	child2	yes	10
1266	16/04/2024	26/04/2024	50	B	oui	i	child2	yes	10
1267	16/04/2024	26/04/2024	64	B	non	i	child2	yes	10
1268	16/04/2024	26/04/2024	54	B	non	i	child2	no	10
1269	16/04/2024	26/04/2024	54	B	non	i	child2	no	10
1270	16/04/2024	26/04/2024	60	B	non	i	child2	yes	10
1271	16/04/2024	26/04/2024	94	C	non	u	child2	no	10
1272	16/04/2024	26/04/2024	52	C	non	i	child2	yes	10
1273	16/04/2024	26/04/2024	52	C	non	i	child2	yes	10
1274	16/04/2024	26/04/2024	80	C	oui	u	child2	no	10
1275	16/04/2024	26/04/2024	74	C	oui	u	child2	no	10
1276	16/04/2024	26/04/2024	58	C	non	i	child2	yes	10
1277	16/04/2024	26/04/2024	57	C	oui	i	child2	yes	10
1278	16/04/2024	27/04/2024	51	A	oui	i	child2	no	11
1279	16/04/2024	27/04/2024	51	A	oui	i	child2	no	11
1280	16/04/2024	27/04/2024	53	A	non	i	child2	yes	11
1281	16/04/2024	27/04/2024	70	A	non	i	child2	yes	11
1282	16/04/2024	27/04/2024	79	A	oui	u	child2	no	11
1283	16/04/2024	27/04/2024	69	A	oui	i	child2	yes	11
1284	16/04/2024	27/04/2024	96	A	oui	u	child2	no	11
1285	16/04/2024	27/04/2024	92	A	oui	u	child2	no	11
1286	16/04/2024	27/04/2024	59	A	non	i	child2	yes	11
1287	16/04/2024	27/04/2024	88	A	non	u	child2	no	11
1288	16/04/2024	27/04/2024	90	B	oui	u	child2	no	11
1289	16/04/2024	27/04/2024	61	C	oui	i	child2	no	11
1290	16/04/2024	27/04/2024	89	C	non	u	child2	no	11
1291	16/04/2024	27/04/2024	58	C	non	i	child2	no	11
1292	16/04/2024	27/04/2024	91	C	non	u	child2	no	11
1293	16/04/2024	27/04/2024	91	C	non	u	child2	no	11
1294	16/04/2024	27/04/2024	94	C	non	u	child2	no	11
1295	16/04/2024	27/04/2024	85	C	non	u	child2	no	11
1296	16/04/2024	28/04/2024	76	B	non	u	child2	no	12
1297	16/04/2024	28/04/2024	76	B	non	u	child2	no	12
1298	16/04/2024	28/04/2024	76	B	non	u	child2	no	12
1299	16/04/2024	28/04/2024	94	C	non	u	child2	no	12
1300	16/04/2024	28/04/2024	52	C	non	i	child2	no	12
1301	16/04/2024	28/04/2024	57	C	oui	i	child2	yes	12
1302	16/04/2024	28/04/2024	71	C	non	i	child2	yes	12
1303	16/04/2024	28/04/2024	72	B	non	i	child2	yes	12
1304	16/04/2024	28/04/2024	72	B	non	i	child2	yes	12
1305	16/04/2024	28/04/2024	51	A	oui	i	child2	yes	12
1306	16/04/2024	28/04/2024	60	A	non	i	child2	yes	12
1307	16/04/2024	28/04/2024	75	B	oui	u	child2	no	12
1308	16/04/2024	29/04/2024	87	A	non	u	child2	no	13
1309	16/04/2024	29/04/2024	53	A	non	i	child2	yes	13
1310	16/04/2024	29/04/2024	70	A	non	i	child2	yes	13
1311	16/04/2024	29/04/2024	82	A	oui	u	child2	no	13
1312	16/04/2024	29/04/2024	82	A	oui	u	child2	no	13
1313	16/04/2024	29/04/2024	73	A	non	u	child2	no	13
1314	16/04/2024	29/04/2024	73	A	non	u	child2	no	13
1315	16/04/2024	29/04/2024	92	A	oui	u	child2	no	13
1316	16/04/2024	29/04/2024	89	C	non	u	child2	no	13
1317	16/04/2024	29/04/2024	58	C	non	i	child2	yes	13
1318	16/04/2024	29/04/2024	58	C	non	i	child2	yes	13
1319	16/04/2024	29/04/2024	91	C	non	u	child2	no	13
1320	16/04/2024	29/04/2024	78	C	oui	u	child2	no	13
1321	16/04/2024	29/04/2024	52	C	non	i	child2	no	13
1322	16/04/2024	29/04/2024	65	C	non	i	child2	no	13
1323	16/04/2024	29/04/2024	65	C	non	i	child2	no	13
1324	16/04/2024	29/04/2024	85	C	non	u	child2	no	13
1325	16/04/2024	29/04/2024	85	C	non	u	child2	no	13
1326	16/04/2024	29/04/2024	95	B	non	u	child2	no	13
1327	16/04/2024	29/04/2024	54	B	non	i	child2	no	13
1328	16/04/2024	29/04/2024	54	B	non	i	child2	yes	13
1329	16/04/2024	29/04/2024	83	B	non	u	child2	no	13
1330	16/04/2024	29/04/2024	55	B	oui	i	child2	yes	13
1331	16/04/2024	29/04/2024	55	B	oui	i	child2	yes	13
1232*	16/04/2024	30/04/2024	64	B	non	i	child2	yes	14
1233*	16/04/2024	30/04/2024	55	B	oui	i	child2	yes	14
1234*	16/04/2024	30/04/2024	54	B	non	i	child2	yes	14
1235*	16/04/2024	30/04/2024	54	B	non	i	child2	yes	14
1236*	16/04/2024	30/04/2024	54	B	non	i	child2	yes	14
1237*	16/04/2024	30/04/2024	60	B	non	i	child2	yes	14
1238*	16/04/2024	30/04/2024	83	B	non	u	child2	no	14
1239*	16/04/2024	30/04/2024	76	B	non	u	child2	no	14
1240*	16/04/2024	30/04/2024	75	B	oui	u	child2	no	14
1241*	16/04/2024	30/04/2024	94	C	non	u	child2	no	14
1242*	16/04/2024	30/04/2024	68	C	oui	i	child2	yes	14
1243*	16/04/2024	30/04/2024	89	C	non	u	child2	no	14
1244*	16/04/2024	30/04/2024	89	C	non	u	child2	no	14
1245*	16/04/2024	30/04/2024	49	C	oui	i	child2	yes	14
1246*	16/04/2024	30/04/2024	74	C	oui	u	child2	no	14
1247*	16/04/2024	30/04/2024	77	A	non	u	child2	no	14
1248*	16/04/2024	30/04/2024	51	A	oui	i	child2	yes	14
1249*	16/04/2024	30/04/2024	53	A	non	i	child2	yes	14
1250*	16/04/2024	30/04/2024	96	A	oui	u	child2	no	14
1251*	16/04/2024	30/04/2024	61	C	oui	i	child2	yes	14
1252*	16/04/2024	30/04/2024	61	C	oui	i	child2	yes	14
1253*	16/04/2024	01/05/2024	58	C	non	i	child2	yes	15
1254*	16/04/2024	01/05/2024	52	C	non	i	child2	yes	15
1255*	16/04/2024	01/05/2024	52	C	non	i	child2	yes	15
1256*	16/04/2024	01/05/2024	57	C	oui	i	child2	yes	15
1257*	16/04/2024	01/05/2024	61	C	oui	i	child2	yes	15
1258*	16/04/2024	01/05/2024	85	C	non	u	child2	no	15
1259*	16/04/2024	01/05/2024	85	C	non	u	child2	no	15
1260*	16/04/2024	01/05/2024	89	C	non	u	child2	no	15
1261*	16/04/2024	01/05/2024	89	C	non	u	child2	no	15
1262*	16/04/2024	01/05/2024	91	C	non	u	child2	no	15
1263*	16/04/2024	01/05/2024	72	B	non	i	child2	yes	15
1264*	16/04/2024	01/05/2024	95	B	non	u	child2	no	15
1265*	16/04/2024	01/05/2024	95	B	non	u	child2	no	15
1266*	16/04/2024	01/05/2024	60	B	non	i	child2	yes	15
1267*	16/04/2024	01/05/2024	54	B	non	i	child2	yes	15
1268*	16/04/2024	01/05/2024	54	B	non	i	child2	yes	15
1269*	16/04/2024	01/05/2024	55	B	oui	i	child2	yes	15
1270*	16/04/2024	01/05/2024	62	A	oui	i	child2	yes	15
1271*	16/04/2024	01/05/2024	77	A	non	u	child2	no	15
1272*	16/04/2024	01/05/2024	59	A	non	i	child2	yes	15
1273*	16/04/2024	01/05/2024	56	A	oui	i	child2	yes	15
1274*	16/04/2024	01/05/2024	70	A	non	i	child2	yes	15
1275*	16/04/2024	01/05/2024	73	A	non	u	child2	no	15
1276*	16/04/2024	01/05/2024	73	A	non	u	child2	no	15
1277*	16/04/2024	02/05/2024	93	B	oui	u	child2	no	16
1278*	16/04/2024	02/05/2024	95	B	non	u	child2	no	16
1279*	16/04/2024	02/05/2024	75	B	oui	u	child2	no	16
1280*	16/04/2024	02/05/2024	72	B	non	i	child2	yes	16
1281*	16/04/2024	02/05/2024	72	B	non	i	child2	yes	16
1282*	16/04/2024	02/05/2024	83	B	non	u	child2	no	16
1283*	16/04/2024	02/05/2024	83	B	non	u	child2	no	16
1284*	16/04/2024	02/05/2024	83	B	non	u	child2	no	16
1285*	16/04/2024	02/05/2024	83	B	non	u	child2	no	16
1286*	16/04/2024	02/05/2024	64	B	non	i	child2	yes	16
1287*	16/04/2024	02/05/2024	76	B	non	u	child2	no	16
1288*	16/04/2024	02/05/2024	78	C	oui	u	child2	no	16
1289*	16/04/2024	02/05/2024	74	C	oui	u	child2	no	16
1290*	16/04/2024	02/05/2024	91	C	non	u	child2	no	16
1291*	16/04/2024	02/05/2024	65	C	non	i	child2	yes	16
1292*	16/04/2024	02/05/2024	58	C	non	i	child2	yes	16
1293*	16/04/2024	02/05/2024	61	C	oui	i	child2	yes	16
1294*	16/04/2024	02/05/2024	68	C	oui	i	child2	yes	16
1295*	16/04/2024	02/05/2024	89	C	non	u	child2	no	16
1296*	16/04/2024	02/05/2024	89	C	non	u	child2	no	16
1297*	16/04/2024	02/05/2024	96	A	oui	u	child2	no	16
1298*	16/04/2024	02/05/2024	66	A	non	i	child2	yes	16
1299*	16/04/2024	02/05/2024	66	A	non	i	child2	yes	16
1300*	16/04/2024	02/05/2024	92	A	oui	u	child2	no	16
1301*	16/04/2024	02/05/2024	59	A	non	i	child2	yes	16
1302*	16/04/2024	02/05/2024	73	A	non	u	child2	no	16
1303*	16/04/2024	02/05/2024	73	A	non	u	child2	no	16
1304*	16/04/2024	03/05/2024	64	B	non	i	child2	yes	17
1305*	16/04/2024	03/05/2024	64	B	non	i	child2	yes	17
1306*	16/04/2024	03/05/2024	86	B	non	u	child2	no	17
1307*	16/04/2024	03/05/2024	83	B	non	u	child2	no	17
1308*	16/04/2024	03/05/2024	83	B	non	u	child2	no	17
1309*	16/04/2024	03/05/2024	83	B	non	u	child2	no	17
1310*	16/04/2024	03/05/2024	66	A	non	i	child2	yes	17
1311*	16/04/2024	03/05/2024	66	A	non	i	child2	yes	17
1312*	16/04/2024	03/05/2024	65	C	non	i	child2	yes	17
1313*	16/04/2024	03/05/2024	65	C	non	i	child2	yes	17
1314*	16/04/2024	03/05/2024	55	B	oui	i	child2	no	17
1315*	16/04/2024	03/05/2024	55	B	oui	i	child2	no	17
1316*	16/04/2024	03/05/2024	70	A	non	i	child2	yes	17
1317*	16/04/2024	03/05/2024	76	B	non	u	child2	no	17
1318*	16/04/2024	03/05/2024	76	B	non	u	child2	no	17
1319*	16/04/2024	03/05/2024	50	B	oui	i	child2	yes	17
1320*	16/04/2024	03/05/2024	96	A	oui	u	child2	no	17
1321*	16/04/2024	03/05/2024	53	A	non	i	child2	no	17
1322*	16/04/2024	03/05/2024	53	A	non	i	child2	no	17
1323*	16/04/2024	03/05/2024	53	A	non	i	child2	yes	17
1324*	16/04/2024	03/05/2024	89	C	non	u	child2	no	17
1325*	16/04/2024	03/05/2024	91	C	non	u	child2	no	17
1326*	16/04/2024	04/05/2024	82	A	oui	u	child2	no	18
1327*	16/04/2024	04/05/2024	82	A	oui	u	child2	no	18
1328*	16/04/2024	04/05/2024	59	A	non	i	child2	yes	18
1329*	16/04/2024	04/05/2024	59	A	non	i	child2	yes	18
1330*	16/04/2024	04/05/2024	62	A	oui	i	child2	no	18
*1331	16/04/2024	04/05/2024	66	A	non	i	child2	yes	18
1332	16/04/2024	04/05/2024	53	A	non	i	child2	yes	18
1333	16/04/2024	04/05/2024	70	A	non	i	child2	yes	18
1334	16/04/2024	04/05/2024	64	B	non	i	child2	no	18
1335	16/04/2024	04/05/2024	86	B	non	u	child2	no	18
1336	16/04/2024	04/05/2024	95	B	non	u	child2	no	18
*1337	16/04/2024	04/05/2024	81	B	oui	u	child2	no	18
*1339	16/04/2024	04/05/2024	83	B	non	u	child2	no	18
*1338	16/04/2024	04/05/2024	60	B	non	i	child2	yes	18
*1336	16/04/2024	04/05/2024	55	B	oui	i	child2	yes	18
1337	16/04/2024	04/05/2024	58	C	non	i	child2	yes	18
1338	16/04/2024	04/05/2024	94	C	non	u	child2	no	18
1339	16/04/2024	04/05/2024	85	C	non	u	child2	no	18
1340	16/04/2024	04/05/2024	85	C	non	u	child2	no	18
1341	16/04/2024	04/05/2024	80	C	oui	u	child2	no	18
1342	16/04/2024	04/05/2024	61	C	oui	i	child2	yes	18
1343	16/04/2024	05/05/2024	72	B	non	i	child2	yes	19
1344	16/04/2024	05/05/2024	64	B	non	i	child2	yes	19
1345	16/04/2024	05/05/2024	64	B	non	i	child2	yes	19
1346	16/04/2024	05/05/2024	64	B	non	i	child2	yes	19
1347	16/04/2024	05/05/2024	81	B	oui	u	child2	no	19
1348	16/04/2024	05/05/2024	60	B	non	i	child2	yes	19
1349	16/04/2024	05/05/2024	83	B	non	u	child2	no	19
1350	16/04/2024	05/05/2024	86	B	non	u	child2	no	19
1351	16/04/2024	05/05/2024	88	A	non	u	child2	no	19
1352	16/04/2024	05/05/2024	51	A	oui	i	child2	yes	19
1353	16/04/2024	05/05/2024	56	A	oui	i	child2	no	19
1354	16/04/2024	05/05/2024	62	A	oui	i	child2	yes	19
1355	16/04/2024	05/05/2024	66	A	non	i	child2	yes	19
1356	16/04/2024	05/05/2024	67	B	oui	i	child2	yes	19
1357	16/04/2024	05/05/2024	67	B	oui	i	child2	no	19
1358	16/04/2024	05/05/2024	92	A	oui	u	child2	no	19
1359	16/04/2024	05/05/2024	54	B	non	i	child2	yes	19
1360	16/04/2024	05/05/2024	54	B	non	i	child2	yes	19
1361	16/04/2024	05/05/2024	75	B	oui	u	child2	no	19
1362	16/04/2024	05/05/2024	71	C	non	i	child2	yes	19
1363	16/04/2024	05/05/2024	58	C	non	i	child2	no	19
1364	16/04/2024	05/05/2024	89	C	non	u	child2	no	19
1365	16/04/2024	05/05/2024	61	C	oui	i	child2	yes	19
1366	16/04/2024	05/05/2024	61	C	oui	i	child2	yes	19
1367	16/04/2024	05/05/2024	85	C	non	u	child2	no	19
1368	16/04/2024	05/05/2024	52	C	non	i	child2	yes	19
1369	16/04/2024	05/05/2024	94	C	non	u	child2	no	19
1370	16/04/2024	05/05/2024	80	C	oui	u	child2	no	19
1371	16/04/2024	06/05/2024	87	A	non	u	child2	no	20
1372	16/04/2024	06/05/2024	66	A	non	i	child2	yes	20
1373	16/04/2024	06/05/2024	96	A	oui	u	child2	no	20
1374	16/04/2024	06/05/2024	88	A	non	u	child2	no	20
1375	16/04/2024	06/05/2024	88	A	non	u	child2	no	20
1376	16/04/2024	06/05/2024	92	A	oui	u	child2	no	20
1377	16/04/2024	06/05/2024	70	A	non	i	child2	yes	20
1378	16/04/2024	06/05/2024	70	A	non	i	child2	yes	20
1379	16/04/2024	06/05/2024	69	A	oui	i	child2	yes	20
1380	16/04/2024	06/05/2024	77	A	non	u	child2	no	20
1381	16/04/2024	06/05/2024	59	A	non	i	child2	no	20
1382	16/04/2024	06/05/2024	73	A	non	u	child2	no	20
1383	16/04/2024	06/05/2024	73	A	non	u	child2	no	20
1384	16/04/2024	06/05/2024	51	A	oui	i	child2	no	20
1385	16/04/2024	06/05/2024	82	A	oui	u	child2	no	20
1386	16/04/2024	06/05/2024	82	A	oui	u	child2	no	20
1387	16/04/2024	06/05/2024	83	B	non	u	child2	no	20
1388	16/04/2024	06/05/2024	81	B	oui	u	child2	no	20
1389	16/04/2024	06/05/2024	76	B	non	u	child2	no	20
1390	16/04/2024	06/05/2024	76	B	non	u	child2	no	20
1391	16/04/2024	06/05/2024	50	B	oui	i	child2	yes	20
1392	16/04/2024	06/05/2024	95	B	non	u	child2	no	20
1393	16/04/2024	06/05/2024	95	B	non	u	child2	no	20
1394	16/04/2024	06/05/2024	58	C	non	i	child2	yes	20
1395	16/04/2024	06/05/2024	71	C	non	i	child2	yes	20
1396	16/04/2024	06/05/2024	71	C	non	i	child2	yes	20
1397	16/04/2024	06/05/2024	84	C	oui	u	child2	no	20
1398	16/04/2024	06/05/2024	94	C	non	u	child2	no	20
1399	16/04/2024	06/05/2024	94	C	non	u	child2	no	20
1400	16/04/2024	06/05/2024	85	C	non	u	child2	no	20
1401	16/04/2024	06/05/2024	65	C	non	i	child2	no	20
1402	16/04/2024	06/05/2024	65	C	non	i	child2	yes	20
1403	16/04/2024	06/05/2024	57	C	oui	i	child2	yes	20
1404	16/04/2024	07/05/2024	55	B	oui	i	child2	yes	21
1405	16/04/2024	07/05/2024	54	B	non	i	child2	yes	21
1406	16/04/2024	07/05/2024	83	B	non	u	child2	no	21
1407	16/04/2024	07/05/2024	83	B	non	u	child2	no	21
1408	16/04/2024	07/05/2024	86	B	non	u	child2	no	21
1409	16/04/2024	07/05/2024	63	B	oui	i	child2	no	21
1410	16/04/2024	07/05/2024	81	B	oui	u	child2	no	21
1411	16/04/2024	07/05/2024	73	A	non	u	child2	no	21
1412	16/04/2024	07/05/2024	92	A	oui	u	child2	no	21
1413	16/04/2024	07/05/2024	92	A	oui	u	child2	no	21
1414	16/04/2024	07/05/2024	87	A	non	u	child2	no	21
1415	16/04/2024	07/05/2024	87	A	non	u	child2	no	21
1416	16/04/2024	07/05/2024	87	A	non	u	child2	no	21
1417	16/04/2024	07/05/2024	59	A	non	i	child2	yes	21
1418	16/04/2024	07/05/2024	70	A	non	i	child2	no	21
1419	16/04/2024	07/05/2024	51	A	oui	i	child2	yes	21
1420	16/04/2024	07/05/2024	88	A	non	u	child2	no	21
1421	16/04/2024	07/05/2024	87	A	non	u	child2	no	21
1422	16/04/2024	07/05/2024	80	C	oui	u	child2	no	21
1423	16/04/2024	07/05/2024	52	C	non	i	child2	yes	21
1424	16/04/2024	07/05/2024	89	C	non	u	child2	no	21
1425	16/04/2024	07/05/2024	89	C	non	u	child2	no	21
1426	16/04/2024	07/05/2024	89	C	non	u	child2	no	21
1427	16/04/2024	07/05/2024	89	C	non	u	child2	no	21
1428	16/04/2024	07/05/2024	89	C	non	u	child2	no	21
1429	16/04/2024	07/05/2024	89	C	non	u	child2	no	21
1430	16/04/2024	07/05/2024	91	C	non	u	child2	no	21
1431	16/04/2024	07/05/2024	91	C	non	u	child2	no	21
1432	16/04/2024	07/05/2024	91	C	non	u	child2	no	21
1433	16/04/2024	07/05/2024	57	C	oui	i	child2	yes	21
1434	16/04/2024	07/05/2024	61	C	oui	i	child2	no	21
1435	16/04/2024	07/05/2024	85	C	non	u	child2	no	21
1436	16/04/2024	07/05/2024	85	C	non	u	child2	no	21
1437	16/04/2024	07/05/2024	85	C	non	u	child2	no	21
1438	16/04/2024	07/05/2024	74	C	oui	u	child2	no	21
1439	16/04/2024	08/05/2024	87	A	non	u	child2	no	22
1440	16/04/2024	08/05/2024	96	A	oui	u	child2	no	22
1441	16/04/2024	08/05/2024	66	A	non	i	child2	no	22
1442	16/04/2024	08/05/2024	66	A	non	i	child2	yes	22
1443	16/04/2024	08/05/2024	53	A	non	i	child2	no	22
1444	16/04/2024	08/05/2024	59	A	non	i	child2	yes	22
1445	16/04/2024	08/05/2024	62	A	oui	i	child2	yes	22
1446	16/04/2024	08/05/2024	77	A	non	u	child2	no	22
1447	16/04/2024	08/05/2024	76	B	non	u	child2	no	22
1448	16/04/2024	08/05/2024	83	B	non	u	child2	no	22
1449	16/04/2024	08/05/2024	83	B	non	u	child2	no	22
1450	16/04/2024	08/05/2024	95	B	non	u	child2	no	22
1451	16/04/2024	08/05/2024	95	B	non	u	child2	no	22
1452	16/04/2024	08/05/2024	60	B	non	i	child2	yes	22
1453	16/04/2024	08/05/2024	72	B	non	i	child2	yes	22
1454	16/04/2024	08/05/2024	64	B	non	i	child2	yes	22
1455	16/04/2024	08/05/2024	67	B	oui	i	child2	yes	22
1456	16/04/2024	08/05/2024	67	B	oui	i	child2	yes	22
1457	16/04/2024	08/05/2024	86	B	non	u	child2	no	22
1458	16/04/2024	08/05/2024	78	C	oui	u	child2	no	22
1459	16/04/2024	08/05/2024	89	C	non	u	child2	no	22
1460	16/04/2024	08/05/2024	91	C	non	u	child2	no	22
1461	16/04/2024	08/05/2024	91	C	non	u	child2	no	22
1462	16/04/2024	08/05/2024	49	C	oui	i	child2	yes	22
1463	16/04/2024	08/05/2024	58	C	non	i	child2	yes	22
1464	16/04/2024	08/05/2024	80	C	oui	u	child2	no	22
1465	16/04/2024	08/05/2024	52	C	non	i	child2	yes	22
1466	16/04/2024	08/05/2024	84	C	oui	u	child2	no	22
1467	16/04/2024	08/05/2024	84	C	oui	u	child2	no	22
1468	16/04/2024	08/05/2024	94	C	non	u	child2	no	22
1469	16/04/2024	09/05/2024	86	B	non	u	child2	no	23
1470	16/04/2024	09/05/2024	95	B	non	u	child2	no	23
1471	16/04/2024	09/05/2024	77	A	non	u	child2	no	23
1472	16/04/2024	09/05/2024	54	B	non	i	child2	yes	23
1473	16/04/2024	09/05/2024	82	A	oui	u	child2	no	23
1474	16/04/2024	09/05/2024	82	A	oui	u	child2	no	23
1475	16/04/2024	09/05/2024	76	B	non	u	child2	no	23
1476	16/04/2024	09/05/2024	76	B	non	u	child2	no	23
1477	16/04/2024	09/05/2024	64	B	non	i	child2	yes	23
1478	16/04/2024	09/05/2024	75	B	oui	u	child2	no	23
1479	16/04/2024	09/05/2024	72	B	non	i	child2	yes	23
1480	16/04/2024	09/05/2024	60	B	non	i	child2	yes	23
1481	16/04/2024	09/05/2024	60	B	non	i	child2	yes	23
1482	16/04/2024	09/05/2024	60	B	non	i	child2	yes	23
1483	16/04/2024	09/05/2024	62	A	oui	i	child2	no	23
1484	16/04/2024	09/05/2024	73	A	non	u	child2	no	23
1485	16/04/2024	09/05/2024	59	A	non	i	child2	no	23
1486	16/04/2024	09/05/2024	51	A	oui	i	child2	yes	23
1487	16/04/2024	09/05/2024	96	A	oui	u	child2	no	23
1488	16/04/2024	09/05/2024	84	C	oui	u	child2	no	23
1489	16/04/2024	09/05/2024	65	C	non	i	child2	yes	23
1490	16/04/2024	09/05/2024	65	C	non	i	child2	yes	23
1491	16/04/2024	09/05/2024	94	C	non	u	child2	no	23
1492	16/04/2024	10/05/2024	69	A	oui	i	child2	yes	24
1493	16/04/2024	10/05/2024	50	B	oui	i	child2	yes	24
1494	16/04/2024	10/05/2024	64	B	non	i	child2	yes	24
1495	16/04/2024	10/05/2024	64	B	non	i	child2	yes	24
1496	16/04/2024	10/05/2024	53	A	non	i	child2	yes	24
1497	16/04/2024	10/05/2024	53	A	non	i	child2	yes	24
1498	16/04/2024	10/05/2024	70	A	non	i	child2	no	24
1499	16/04/2024	10/05/2024	70	A	non	i	child2	no	24
1500	16/04/2024	10/05/2024	70	A	non	i	child2	no	24
1501	16/04/2024	10/05/2024	56	A	oui	i	child2	yes	24
1502	16/04/2024	10/05/2024	55	B	oui	i	child2	yes	24
1503	16/04/2024	10/05/2024	90	B	oui	u	child2	no	24
1504	16/04/2024	10/05/2024	86	B	non	u	child2	no	24
1505	16/04/2024	10/05/2024	86	B	non	u	child2	no	24
1506	16/04/2024	10/05/2024	81	B	oui	u	child2	no	24
1507	16/04/2024	10/05/2024	95	B	non	u	child2	no	24
1508	16/04/2024	10/05/2024	95	B	non	u	child2	no	24
1509	16/04/2024	10/05/2024	77	A	non	u	child2	no	24
1510	16/04/2024	10/05/2024	92	A	oui	u	child2	no	24
1511	16/04/2024	10/05/2024	82	A	oui	u	child2	no	24
1512	16/04/2024	10/05/2024	82	A	oui	u	child2	no	24
1513	16/04/2024	10/05/2024	87	A	non	u	child2	no	24
1514	16/04/2024	10/05/2024	84	C	oui	u	child2	no	24
1515	16/04/2024	10/05/2024	84	C	oui	u	child2	no	24
1516	16/04/2024	10/05/2024	85	C	non	u	child2	no	24
1517	16/04/2024	10/05/2024	65	C	non	i	child2	yes	24
1518	16/04/2024	10/05/2024	61	C	oui	i	child2	no	24
1519	16/04/2024	10/05/2024	58	C	non	i	child2	yes	24
1520	16/04/2024	10/05/2024	68	C	oui	i	child2	yes	24
1521	16/04/2024	10/05/2024	68	C	oui	i	child2	no	24
1522	16/04/2024	10/05/2024	52	C	non	i	child2	yes	24
1523	16/04/2024	10/05/2024	52	C	non	i	child2	no	24
1524	16/04/2024	10/05/2024	52	C	non	i	child2	yes	24
1525	16/04/2024	11/05/2024	95	B	non	u	child2	no	25
1526	16/04/2024	11/05/2024	75	B	oui	u	child2	no	25
1527	16/04/2024	11/05/2024	83	B	non	u	child2	no	25
1528	16/04/2024	11/05/2024	90	B	oui	u	child2	no	25
1529	16/04/2024	11/05/2024	86	B	non	u	child2	no	25
1530	16/04/2024	11/05/2024	73	A	non	u	child2	no	25
1531	16/04/2024	11/05/2024	96	A	oui	u	child2	no	25
1532	16/04/2024	11/05/2024	96	A	oui	u	child2	no	25
1533	16/04/2024	11/05/2024	88	A	non	u	child2	no	25
1534	16/04/2024	11/05/2024	94	C	non	u	child2	no	25
1535	16/04/2024	11/05/2024	91	C	non	u	child2	no	25
1536	16/04/2024	11/05/2024	91	C	non	u	child2	no	25
1537	16/04/2024	11/05/2024	72	B	non	i	child2	no	25
1538	16/04/2024	11/05/2024	72	B	non	i	child2	no	25
1539	16/04/2024	11/05/2024	64	B	non	i	child2	yes	25
1540	16/04/2024	11/05/2024	64	B	non	i	child2	yes	25
1541	16/04/2024	11/05/2024	54	B	non	i	child2	no	25
1542	16/04/2024	11/05/2024	53	A	non	i	child2	yes	25
1543	16/04/2024	11/05/2024	66	A	non	i	child2	yes	25
1544	16/04/2024	11/05/2024	62	A	oui	i	child2	no	25
1545	16/04/2024	11/05/2024	59	A	non	i	child2	no	25
1546	16/04/2024	11/05/2024	52	C	non	i	child2	yes	25
1547	16/04/2024	11/05/2024	52	C	non	i	child2	yes	25
1548	16/04/2024	11/05/2024	70	A	non	i	child2	yes	25
1549	16/04/2024	11/05/2024	70	A	non	i	child2	yes	25
1550	16/04/2024	11/05/2024	70	A	non	i	child2	no	25
1551	16/04/2024	11/05/2024	68	C	oui	i	child2	yes	25
1552	16/04/2024	11/05/2024	71	C	non	i	child2	yes	25
1553	16/04/2024	11/05/2024	65	C	non	i	child2	yes	25
1554	16/04/2024	11/05/2024	57	C	oui	i	child2	yes	25
1555	16/04/2024	11/05/2024	57	C	oui	i	child2	yes	25
1556	16/04/2024	12/05/2024	56	A	oui	i	child2	yes	26
1557	16/04/2024	12/05/2024	69	A	oui	i	child2	yes	26
1558	16/04/2024	12/05/2024	53	A	non	i	child2	yes	26
1559	16/04/2024	12/05/2024	53	A	non	i	child2	yes	26
1560	16/04/2024	12/05/2024	68	C	oui	i	child2	yes	26
1561	16/04/2024	12/05/2024	63	B	oui	i	child2	no	26
1562	16/04/2024	12/05/2024	64	B	non	i	child2	yes	26
1563	16/04/2024	12/05/2024	50	B	oui	i	child2	no	26
1564	16/04/2024	12/05/2024	50	B	oui	i	child2	yes	26
1565	16/04/2024	12/05/2024	96	A	oui	u	child2	no	26
1566	16/04/2024	12/05/2024	85	C	non	u	child2	no	26
1567	16/04/2024	12/05/2024	78	C	oui	u	child2	no	26
1568	16/04/2024	12/05/2024	89	C	non	u	child2	no	26
1569	16/04/2024	12/05/2024	91	C	non	u	child2	no	26
1570	16/04/2024	12/05/2024	91	C	non	u	child2	no	26
1571	16/04/2024	12/05/2024	81	B	oui	u	child2	no	26
1572	16/04/2024	12/05/2024	90	B	oui	u	child2	no	26
1573	16/04/2024	12/05/2024	86	B	non	u	child2	no	26
1574	16/04/2024	12/05/2024	83	B	non	u	child2	no	26
1575	16/04/2024	13/05/2024	92	A	oui	u	child2	no	27
1576	16/04/2024	13/05/2024	73	A	non	u	child2	no	27
1577	16/04/2024	13/05/2024	87	A	non	u	child2	no	27
1578	16/04/2024	13/05/2024	87	A	non	u	child2	no	27
1579	16/04/2024	13/05/2024	88	A	non	u	child2	no	27
1580	16/04/2024	13/05/2024	51	A	oui	i	child2	yes	27
1581	16/04/2024	13/05/2024	60	B	non	i	child2	yes	27
1582	16/04/2024	13/05/2024	63	B	oui	i	child2	yes	27
1583	16/04/2024	13/05/2024	64	B	non	i	child2	yes	27
1584	16/04/2024	13/05/2024	64	B	non	i	child2	yes	27
1585	16/04/2024	13/05/2024	50	B	oui	i	child2	yes	27
1586	16/04/2024	13/05/2024	81	B	oui	u	child2	no	27
1587	16/04/2024	13/05/2024	81	B	oui	u	child2	no	27
1588	16/04/2024	13/05/2024	83	B	non	u	child2	no	27
1589	16/04/2024	13/05/2024	71	C	non	i	child2	no	27
1590	16/04/2024	13/05/2024	80	C	oui	u	child2	no	27
1591	16/04/2024	13/05/2024	91	C	non	u	child2	no	27
1592	16/04/2024	13/05/2024	65	C	non	i	child2	no	27
1593	16/04/2024	14/05/2024	82	A	oui	u	child2	no	28
1594	16/04/2024	14/05/2024	82	A	oui	u	child2	no	28
1595	16/04/2024	14/05/2024	88	A	non	u	child2	no	28
1596	16/04/2024	14/05/2024	88	A	non	u	child2	no	28
1597	16/04/2024	14/05/2024	88	A	non	u	child2	no	28
1598	16/04/2024	14/05/2024	88	A	non	u	child2	no	28
1599	16/04/2024	14/05/2024	70	A	non	i	child2	yes	28
1600	16/04/2024	14/05/2024	70	A	non	i	child2	no	28
1601	16/04/2024	14/05/2024	62	A	oui	i	child2	yes	28
1602	16/04/2024	14/05/2024	51	A	oui	i	child2	yes	28
1603	16/04/2024	14/05/2024	73	A	non	u	child2	no	28
1604	16/04/2024	14/05/2024	90	B	oui	u	child2	no	28
1605	16/04/2024	14/05/2024	90	B	oui	u	child2	no	28
1606	16/04/2024	14/05/2024	93	B	oui	u	child2	no	28
1607	16/04/2024	14/05/2024	95	B	non	u	child2	no	28
1608	16/04/2024	14/05/2024	78	C	oui	u	child2	no	28
1609	16/04/2024	14/05/2024	71	C	non	i	child2	no	28
1610	16/04/2024	14/05/2024	71	C	non	i	child2	no	28
1611	16/04/2024	14/05/2024	49	C	oui	i	child2	no	28
1612	16/04/2024	14/05/2024	58	C	non	i	child2	yes	28
1613	16/04/2024	14/05/2024	65	C	non	i	child2	yes	28
1614	16/04/2024	14/05/2024	57	C	oui	i	child2	yes	28
1615	16/04/2024	14/05/2024	91	C	non	u	child2	no	28
1616	16/04/2024	14/05/2024	91	C	non	u	child2	no	28
1617	16/04/2024	14/05/2024	74	C	oui	u	child2	no	28
1618	16/04/2024	15/05/2024	52	C	non	i	child2	yes	29
1619	16/04/2024	15/05/2024	86	B	non	u	child2	no	29
1620	16/04/2024	15/05/2024	95	B	non	u	child2	no	29
1621	16/04/2024	15/05/2024	90	B	oui	u	child2	no	29
1622	16/04/2024	15/05/2024	83	B	non	u	child2	no	29
1623	16/04/2024	15/05/2024	83	B	non	u	child2	no	29
1624	16/04/2024	15/05/2024	73	A	non	u	child2	no	29
1625	16/04/2024	15/05/2024	88	A	non	u	child2	no	29
1626	16/04/2024	15/05/2024	72	B	non	i	child2	no	29
1627	16/04/2024	15/05/2024	72	B	non	i	child2	yes	29
1628	16/04/2024	15/05/2024	53	A	non	i	child2	yes	29
1629	16/04/2024	15/05/2024	64	B	non	i	child2	yes	29
1630	16/04/2024	15/05/2024	64	B	non	i	child2	yes	29
1631	16/04/2024	15/05/2024	94	C	non	u	child2	no	29
1632	16/04/2024	15/05/2024	65	C	non	i	child2	yes	29
1633	16/04/2024	15/05/2024	49	C	oui	i	child2	no	29
1634	16/04/2024	16/05/2024	71	C	non	i	child2	yes	30
1635	16/04/2024	16/05/2024	72	B	non	i	child2	yes	30
1634*	16/04/2024	16/05/2024	60	B	non	i	child2	yes	30
1635*	16/04/2024	16/05/2024	95	B	non	u	child2	no	30
1636	16/04/2024	16/05/2024	95	B	non	u	child2	no	30
1637	16/04/2024	16/05/2024	62	A	oui	i	child2	no	30
1638	16/04/2024	16/05/2024	53	A	non	i	child2	no	30
1639	16/04/2024	16/05/2024	50	B	oui	i	child2	yes	30
1640	16/04/2024	16/05/2024	50	B	oui	i	child2	yes	30
1641	16/04/2024	16/05/2024	91	C	non	u	child2	no	30
1642	16/04/2024	16/05/2024	80	C	oui	u	child2	no	30
1643	16/04/2024	16/05/2024	61	C	oui	i	child2	yes	30
1644	16/04/2024	16/05/2024	61	C	oui	i	child2	yes	30
1645	16/04/2024	17/05/2024	58	C	non	i	child2	yes	31
1646	16/04/2024	17/05/2024	64	B	non	i	child2	no	31
1647	16/04/2024	17/05/2024	58	C	non	i	child2	yes	31
1648	16/04/2024	17/05/2024	58	C	non	i	child2	no	31
1649	16/04/2024	17/05/2024	80	C	oui	u	child2	no	31
1650	16/04/2024	17/05/2024	96	A	oui	u	child2	no	31
1651	16/04/2024	17/05/2024	59	A	non	i	child2	yes	31
1652	16/04/2024	17/05/2024	87	A	non	u	child2	no	31
Z1653	16/04/2024	17/05/2024	58	C	non	i	child2	yes	31
1654	16/04/2024	18/05/2024	77	A	non	u	child2	no	32
1655	16/04/2024	18/05/2024	88	A	non	u	child2	no	32
1656	16/04/2024	18/05/2024	53	A	non	i	child2	yes	32
1657	16/04/2024	18/05/2024	91	C	non	u	child2	no	32
1658	16/04/2024	18/05/2024	87	A	non	u	child2	no	32
1659	16/04/2024	18/05/2024	84	C	oui	u	child2	no	32
1660	16/04/2024	18/05/2024	54	B	non	i	child2	yes	32
Z1661	16/04/2024	18/05/2024	87	A	non	u	child2	no	32
Z1662	16/04/2024	18/05/2024	87	A	non	u	child2	no	32
Z1663	16/04/2024	18/05/2024	49	C	oui	i	child2	yes	32
Z1664	16/04/2024	18/05/2024	60	B	non	i	child2	yes	32
Z1665	16/04/2024	18/05/2024	70	A	non	i	child2	yes	32
Z1666	16/04/2024	18/05/2024	70	A	non	i	child2	yes	32
Z1667	16/04/2024	18/05/2024	70	A	non	i	child2	yes	32
Z1668	16/04/2024	18/05/2024	56	A	oui	i	child2	no	32
Z1669	16/04/2024	18/05/2024	56	A	oui	i	child2	yes	32
Z1670	16/04/2024	18/05/2024	56	A	oui	i	child2	yes	32
Z1671	16/04/2024	18/05/2024	79	A	oui	u	child2	no	32
Z1672	16/04/2024	18/05/2024	79	A	oui	u	child2	no	32
Z1673	16/04/2024	18/05/2024	51	A	oui	i	child2	yes	32
Z1674	16/04/2024	18/05/2024	66	A	non	i	child2	yes	32
Z1675	16/04/2024	18/05/2024	66	A	non	i	child2	yes	32
Z1676	16/04/2024	18/05/2024	66	A	non	i	child2	yes	32
Z1677	16/04/2024	18/05/2024	59	A	non	i	child2	no	32
Z1678	16/04/2024	18/05/2024	90	B	oui	u	child2	no	32
Z1679	16/04/2024	18/05/2024	90	B	oui	u	child2	no	32
Z1680	16/04/2024	18/05/2024	67	B	oui	i	child2	no	32
Z1681	16/04/2024	18/05/2024	67	B	oui	i	child2	yes	32
Z1682	16/04/2024	18/05/2024	81	B	oui	u	child2	no	32
Z1683	16/04/2024	18/05/2024	81	B	oui	u	child2	no	32
Z1684	16/04/2024	18/05/2024	66	A	non	i	child2	yes	32
Z1685	16/04/2024	18/05/2024	90	B	oui	u	child2	no	32
Z1686	16/04/2024	18/05/2024	90	B	oui	u	child2	no	32
Z1687	16/04/2024	18/05/2024	71	C	non	i	child2	no	32
Z1688	16/04/2024	18/05/2024	71	C	non	i	child2	no	32
Z1689	16/04/2024	18/05/2024	65	C	non	i	child2	no	32
Z1690	16/04/2024	18/05/2024	74	C	oui	u	child2	no	32
Z1691	16/04/2024	18/05/2024	95	B	non	u	child2	no	32
Z1692	16/04/2024	18/05/2024	95	B	non	u	child2	no	32
Z1693	16/04/2024	18/05/2024	95	B	non	u	child2	no	32
Z1694	16/04/2024	18/05/2024	62	A	oui	i	child2	no	32
M492	07/05/2024	08/05/2024	116	C	oui	i	child3	yes	1
M493	07/05/2024	08/05/2024	116	C	oui	i	child3	no	1
M494	07/05/2024	08/05/2024	116	C	oui	i	child3	no	1
M495	07/05/2024	08/05/2024	116	C	oui	i	child3	yes	1
M496	07/05/2024	08/05/2024	116	C	oui	i	child3	yes	1
M497	07/05/2024	08/05/2024	116	C	oui	i	child3	no	1
M498	07/05/2024	08/05/2024	116	C	oui	i	child3	yes	1
M499	07/05/2024	08/05/2024	116	C	oui	i	child3	yes	1
M500	07/05/2024	08/05/2024	116	C	oui	i	child3	no	1
M501	07/05/2024	08/05/2024	116	C	oui	i	child3	no	1
M502	07/05/2024	08/05/2024	116	C	oui	i	child3	yes	1
M503	07/05/2024	08/05/2024	116	C	oui	i	child3	yes	1
M504	07/05/2024	08/05/2024	116	C	oui	i	child3	yes	1
M505	07/05/2024	08/05/2024	116	C	oui	i	child3	yes	1
M506	07/05/2024	08/05/2024	116	C	oui	i	child3	yes	1
M507	07/05/2024	08/05/2024	116	C	oui	i	child3	no	1
M508	07/05/2024	08/05/2024	116	C	oui	i	child3	yes	1
M509	07/05/2024	08/05/2024	116	C	oui	i	child3	yes	1
M510	07/05/2024	08/05/2024	98	B	oui	i	child3	yes	1
M511	07/05/2024	08/05/2024	98	B	oui	i	child3	yes	1
M512	07/05/2024	08/05/2024	98	B	oui	i	child3	yes	1
M513	07/05/2024	08/05/2024	98	B	oui	i	child3	yes	1
M514	07/05/2024	08/05/2024	98	B	oui	i	child3	yes	1
M515	07/05/2024	08/05/2024	98	B	oui	i	child3	yes	1
M516	07/05/2024	08/05/2024	98	B	oui	i	child3	no	1
M517	07/05/2024	08/05/2024	98	B	oui	i	child3	yes	1
M518	07/05/2024	08/05/2024	98	B	oui	i	child3	yes	1
M519	07/05/2024	08/05/2024	98	B	oui	i	child3	yes	1
M520	07/05/2024	08/05/2024	98	B	oui	i	child3	yes	1
M521	07/05/2024	08/05/2024	98	B	oui	i	child3	yes	1
M522	07/05/2024	08/05/2024	98	B	oui	i	child3	yes	1
M523	07/05/2024	08/05/2024	98	B	oui	i	child3	no	1
M524	07/05/2024	08/05/2024	98	B	oui	i	child3	yes	1
M525	07/05/2024	08/05/2024	104	A	oui	i	child3	no	1
M526	07/05/2024	08/05/2024	104	A	oui	i	child3	no	1
M527	07/05/2024	08/05/2024	104	A	oui	i	child3	yes	1
M528	07/05/2024	08/05/2024	104	A	oui	i	child3	no	1
M529	07/05/2024	08/05/2024	104	A	oui	i	child3	no	1
M530	07/05/2024	08/05/2024	104	A	oui	i	child3	no	1
M531	07/05/2024	08/05/2024	104	A	oui	i	child3	no	1
M532	07/05/2024	08/05/2024	104	A	oui	i	child3	yes	1
M533	07/05/2024	08/05/2024	97	C	oui	i	child3	yes	1
M534	07/05/2024	08/05/2024	97	C	oui	i	child3	no	1
M535	07/05/2024	08/05/2024	97	C	oui	i	child3	yes	1
M536	07/05/2024	08/05/2024	97	C	oui	i	child3	yes	1
M537	07/05/2024	08/05/2024	97	C	oui	i	child3	yes	1
M538	07/05/2024	08/05/2024	97	C	oui	i	child3	no	1
M539	07/05/2024	08/05/2024	97	C	oui	i	child3	yes	1
M540	07/05/2024	08/05/2024	97	C	oui	i	child3	yes	1
M541	07/05/2024	08/05/2024	97	C	oui	i	child3	yes	1
M542	07/05/2024	08/05/2024	97	C	oui	i	child3	yes	1
M543	07/05/2024	08/05/2024	97	C	oui	i	child3	no	1
M544	07/05/2024	08/05/2024	97	C	oui	i	child3	yes	1
M545	07/05/2024	08/05/2024	97	C	oui	i	child3	yes	1
M546	07/05/2024	08/05/2024	97	C	oui	i	child3	no	1
M547	07/05/2024	08/05/2024	97	C	oui	i	child3	yes	1
M548	07/05/2024	08/05/2024	103	B	oui	i	child3	yes	1
M549	07/05/2024	08/05/2024	103	B	oui	i	child3	no	1
M550	07/05/2024	08/05/2024	103	B	oui	i	child3	yes	1
M551	07/05/2024	08/05/2024	103	B	oui	i	child3	yes	1
M552	07/05/2024	08/05/2024	103	B	oui	i	child3	no	1
[truncated: 1,031 more rows]
