# Supplementary material for: Effects of a caffeine-based diet on insecticide resistance and longevity in infected Anopheles coluzzii
Source: Parasit Vectors. 2026 Feb 13;19:125. doi: 10.1186/s13071-026-07253-z (PMC13005414; doi:10.1186/s13071-026-07253-z)
Supplement: Supplementary file 2 — Additional file 2. Script for statictical analyses for Knockdown. [file 13071_2026_7253_MOESM2_ESM.r]

data <- read.delim(file.choose())
library(Hmisc)
library(dplyr)
library(plyr)
library(plyr)
library(ggplot2)
library(car)
library(lme4)
library(coxme)


##### # Check my data# Check my data ### # ### # 

str(data)
data$blood.feeding <- factor(data$blood.feeding) 
data$blood.origin <- factor(data$blood.origin) 
data$insecticide <- factor(data$insecticide)
data$diets <- factor(data$diets)
data$cups <- factor(data$cups)
data <- data %>%
  mutate(diets = case_when(
    diets %in% c("A") ~ "0 ppm",
    diets %in% c("B") ~ "50 ppm",
    diets %in% c("C") ~ "200 ppm",
    TRUE ~ as.character(diets) 
  ))
data <- data %>%
  mutate(diets = factor(diets, levels = c("0 ppm", "50 ppm", "200 ppm")))


data0 <- data[which(data$insecticide=="oui"),]
head(data0)
data0$KD.60min. <-as.numeric(data0$KD.60min.)
data0$mozis = data0$dead+data0$alive
data0$prop.death = data0$dead / data0$mozis
data0$prop.kd  = data0$KD.60min. / data0$mozis

data0$blood.feeding <- with(data0, 
                                 ifelse(blood.feeding == "i", "Infected", 
                                        ifelse(blood.feeding == "u", "Uninfected",NA)))


# # # # KD REPRESENTATION GRAPHIQUE # # V# # # # 

a = aggregate(prop.kd  ~ diets+blood.feeding, data = data0, FUN="sum")
a$mozis = aggregate(prop.kd  ~ diets+blood.feeding, data = data0, FUN="length")$prop.kd 
conf <- binconf(a$prop.kd, a$mozis)
a$prop.kd <- conf[,1];   a$lo <- conf[,2]; a$hi <- conf[,3]

z <- ggplot(a, aes(x = diets, y = prop.kd, fill = blood.feeding)) +
  geom_bar(stat = "identity", position = position_dodge(), color = "black", size=1, linewidth = 1) + # Contours noirs des barres
  geom_errorbar(aes(ymin = lo, ymax = hi), 
                width = .2, position = position_dodge(0.9)) +
  scale_fill_manual(values = c("Infected" ="#666666" , "Uninfected"="#FFFFFF" )) +  # Définition des couleurs pour les valeurs de `blood.feeding`
  theme_classic() +
  labs(x = "Concentrations of caffeine", y = "Proportions of Knockdown") +
  theme(
    axis.text.x = element_text(size = 28, face = "bold", color = "black",angle = 45, vjust = 1, hjust = 1),  
    axis.text.y = element_text(size = 28, face = "bold",color = "black"),
    axis.title = element_text(size = 24, face = "bold"), 
    panel.grid = element_blank(), 
    legend.title = element_text(size = 28, face = "bold"),
    legend.text = element_text(size = 28, face = "bold",color = "black"),
    plot.margin = unit(c(1, 1, 1, 1), "cm")
  )

print(z)

tiff("z.tiff", width = 3500, height = 2000, res = 300)
ggsave("z.tiff", dpi = 300)

browseURL(getwd())


# # # # Analyse # # # # 
glmerkd <- glmer(cbind(KD.60min., mozis-KD.60min.)  ~ blood.feeding*diets+
                   (1|blood.origin)+ (1|cups), family=binomial, data=data0)
Anova(glmerkd,type=3)
Anova(glmerkd,type=2)
