# Supplementary material for: Effects of a caffeine-based diet on insecticide resistance and longevity in infected Anopheles coluzzii
Source: Parasit Vectors. 2026 Feb 13;19:125. doi: 10.1186/s13071-026-07253-z (PMC13005414; doi:10.1186/s13071-026-07253-z)
Supplement: Supplementary file 3 — Additional file 3. Database of knockdown data. [file 13071_2026_7253_MOESM3_ESM.txt]

cups	insecticide	diets	blood.feeding	KD(5min)	KD(10min)	KD(15min)	KD(20min)	KD(25min)	KD(30min)	KD(40min)	KD(50min)	KD(60min)	dead	alive	blood.origin
26	oui	C	u	0	1	3	6	8	10	15	20	21	19	5	child1
30	oui	C	u	0	0	1	3	4	7	14	20	25	17	8	child1
9	oui	C	i	0	0	0	2	4	6	11	14	19	10	9	child1
1	oui	C	i	0	0	0	1	4	6	16	19	22	15	9	child1
4	non	C	i	0	0	0	0	0	0	0	0	0	0	7	child1
10	non	C	i	0	0	0	0	0	0	0	0	0	0	19	child1
41	non	C	u	0	0	0	0	0	0	0	0	0	0	17	child1
46	non	C	u	0	0	0	0	0	0	0	0	0	0	12	child1
39	non	A	u	0	0	0	0	0	0	0	0	0	0	17	child1
40	non	A	u	0	0	0	0	0	0	0	0	0	0	21	child1
18	non	A	i	0	0	0	0	0	0	0	0	0	0	25	child1
22	non	A	i	0	0	0	0	0	0	0	0	0	0	20	child1
21	oui	A	i	0	0	1	1	3	3	3	3	5	5	20	child1
14	oui	A	i	0	0	0	2	2	3	4	5	5	9	15	child1
44	oui	A	u	0	0	0	0	0	0	0	0	0	0	8	child1
48	oui	A	u	0	0	1	2	3	3	5	8	8	5	19	child1
5	non	A	i	0	0	0	0	0	0	0	0	0	1	24	child1
11	non	A	i	0	0	0	0	0	0	0	0	0	0	20	child1
25	non	A	u	0	0	0	0	0	0	0	0	0	0	11	child1
29	non	A	u	0	0	0	0	0	0	0	0	0	0	8	child1
37	non	C	u	0	0	0	0	0	0	0	0	0	0	25	child1
43	non	C	u	0	0	0	0	0	0	0	0	0	0	23	child1
17	non	C	i	0	0	0	0	0	0	0	0	0	0	23	child1
23	non	C	i	0	0	0	0	0	0	0	0	0	0	9	child1
32	oui	C	u	0	0	5	6	10	12	15	15	16	19	6	child1
36	oui	C	u	0	2	7	10	10	11	12	12	15	11	11	child1
13	oui	C	i	0	1	5	5	5	7	8	8	11	11	12	child1
20	oui	C	i	0	0	0	0	2	3	5	5	6	5	8	child1
3	oui	A	i	0	0	1	1	2	4	6	6	11	10	13	child1
8	oui	A	i	0	0	0	0	0	0	2	2	3	2	19	child1
31	oui	A	u	0	0	0	0	1	1	3	7	7	6	10	child1
34	oui	A	u	0	0	0	0	0	0	2	4	6	3	15	child1
27	oui	B	u	0	0	1	4	0	3	5	5	7	4	20	child1
33	oui	B	u	0	0	0	0	2	4	5	7	8	2	10	child1
15	oui	B	i	0	1	2	2	3	5	6	6	8	6	13	child1
19	oui	B	i	0	1	0	3	3	4	6	9	10	11	8	child1
12	non	B	i	0	0	0	0	0	0	0	0	0	0	16	child1
16	non	B	i	0	0	0	0	0	0	0	0	0	1	13	child1
28	non	B	u	0	0	0	0	0	0	0	0	0	0	9	child1
35	non	B	u	0	0	0	0	0	0	0	0	0	0	10	child1
2	oui	B	i	0	2	2	5	7	8	9	12	13	7	17	child1
7	oui	B	i	0	1	0	3	3	7	6	8	10	5	16	child1
42	oui	B	u	0	1	1	2	6	10	11	11	12	9	10	child1
45	oui	B	u	0	2	2	3	6	2	6	4	7	3	12	child1
6	non	B	i	0	1	1	1	0	1	1	1	1	1	16	child1
24	non	B	i	0	0	0	0	0	0	0	0	0	0	23	child1
38	non	B	u	0	0	0	0	0	0	0	0	0	0	6	child1
47	non	B	u	0	0	0	1	1	1	1	1	1	2	19	child1
53	non	A	i	0	0	0	0	0	0	0	0	0	1	23	child2
66	non	A	i	0	0	0	0	0	0	0	0	0	0	22	child2
77	non	A	u	0	0	0	0	0	0	0	0	0	0	25	child2
88	non	A	u	0	0	0	0	0	0	0	0	0	0	24	child2
62	oui	A	i	0	0	1	2	3	3	8	13	15	14	11	child2
69	oui	A	i	1	1	1	2	2	3	3	6	6	6	13	child2
82	oui	A	u	0	0	1	1	1	1	4	4	7	5	20	child2
96	oui	A	u	0	0	2	2	3	3	3	7	7	10	14	child2
50	oui	B	i	0	0	1	0	3	11	15	15	14	14	11	child2
55	oui	B	i	0	0	0	0	1	3	4	5	6	4	19	child2
81	oui	B	u	0	0	2	2	0	3	6	9	9	12	13	child2
93	oui	B	u	0	0	3	10	5	8	15	16	16	22	3	child2
54	non	B	i	0	0	0	0	0	0	0	0	0	0	21	child2
72	non	B	i	0	0	0	0	0	0	0	0	0	0	25	child2
86	non	B	u	0	0	0	0	0	0	0	0	0	0	25	child2
95	non	B	u	0	0	0	0	0	0	0	0	0	0	24	child2
56	oui	A	i	0	0	0	1	1	1	2	6	15	9	16	child2
79	oui	A	u	0	0	0	1	2	4	9	12	15	9	16	child2
63	oui	B	i	0	0	0	1	2	5	12	12	15	16	8	child2
67	oui	B	i	0	0	0	1	1	4	9	10	16	12	13	child2
51	oui	A	i	0	0	0	0	1	2	4	7	13	10	15	child2
61	oui	C	i	0	1	1	3	8	10	10	11	16	3	21	child2
57	oui	C	i	0	0	1	2	3	5	6	8	15	11	14	child2
74	oui	C	u	0	0	0	2	4	6	7	10	14	14	10	child2
75	oui	B	u	0	0	2	2	4	6	8	13	13	17	8	child2
80	oui	C	u	0	0	1	2	3	4	9	12	14	15	11	child2
90	oui	B	u	0	1	2	2	2	2	3	5	9	9	15	child2
92	oui	A	u	0	0	0	2	2	3	3	5	5	3	20	child2
65	non	C		0	0	0	0	0	0	0	0	0	0	25	child2
71	non	C		0	0	0	0	0	0	0	0	0	0	25	child2
73	non	A		0	0	0	0	0	0	0	0	0	0	23	child2
87	non	A		0	0	0	0	0	0	0	0	0	0	24	child2
60	non	B	i	0	0	0	0	0	0	0	0	0	0	22	child2
64	non	B	i	0	0	0	0	0	0	0	0	0	0	25	child2
85	non	C	u	0	0	0	0	0	0	0	0	0	0	23	child2
91	non	C	u	0	0	0	0	0	0	0	0	0	0	25	child2
52	non	C	i	0	0	0	0	0	0	0	0	0	0	25	child2
58	non	C	i	0	0	0	0	0	0	0	0	0	0	25	child2
89	non	C	u	0	0	0	0	0	0	0	0	0	0	25	child2
94	non	C	u	0	0	0	0	0	0	0	0	0	0	21	child2
59	non	A	i	0	0	0	0	0	0	0	0	0	1	23	child2
70	non	A	i	0	0	0	0	0	0	0	0	0	0	24	child2
76	non	B	u	0	0	0	0	0	0	0	0	0	1	21	child2
83	non	B	u	0	0	0	0	0	0	0	0	0	0	25	child2
49	oui	C	i	0	0	1	3	3	6	10	12	16	18	7	child2
68	oui	C	i	0	0	1	3	4	7	12	12	16	18	7	child2
78	oui	C	u	0	0	1	2	3	6	10	15	18	19	6	child2
84	oui	C	u	0	0	1	1	2	5	8	14	17	16	9	child2
114	non	A	i	0	0	0	0	0	0	0	0	0	0	24	child3
118	non	A	i	0	0	0	0	0	0	0	0	0	0	25	child3
121	non	A	u	0	0	0	0	0	0	0	0	0	0	25	child3
125	non	A	u	0	0	0	0	0	0	0	0	0	0	24	child3
120	non	B	i	0	0	0	0	0	0	0	0	0	0	26	child3
112	non	B	i	0	0	0	0	0	0	0	0	0	0	26	child3
131	non	B	u	0	0	0	0	0	0	0	0	0	0	25	child3
143	non	B	u	0	0	0	0	0	0	0	0	0	0	25	child3
100	non	C	i	0	0	0	0	0	0	0	0	0	0	23	child3
106	non	C	i	0	0	0	0	0	0	0	0	0	0	24	child3
137	non	C	u	0	0	0	0	0	0	0	0	0	0	24	child3
139	non	C	u	0	0	0	0	0	0	0	0	0	0	24	child3
109	oui	C	i	0	0	1	1	4	10	14	18	19	13	12	child3
116	oui	C	i	0	0	2	6	7	12	16	17	20	19	6	child3
122	oui	C	u	0	0	1	2	3	6	10	12	14	17	5	child3
126	oui	C	u	0	0	2	2	5	8	15	18	18	15	6	child3
111	oui	B	i	0	0	1	6	10	12	18	24	25	14	11	child3
115	oui	B	i	0	0	2	3	7	9	12	15	23	16	9	child3
123	oui	B	u	0	0	0	0	1	4	7	7	9	6	19	child3
129	oui	B	u	0	0	0	1	1	1	8	10	13	12	12	child3
102	non	B	i	0	0	0	0	0	0	0	0	0	0	25	child3
108	non	B	i	0	0	0	0	0	0	0	0	0	0	23	child3
124	non	B	u	0	0	0	0	0	0	0	0	0	0	25	child3
134	non	B	u	0	0	0	0	0	0	0	0	0	0	25	child3
99	oui	A	i	0	0	1	4	6	6	10	13	16	18	7	child3
104	oui	A	i	0	0	1	6	5	5	7	12	13	8	18	child3
140	oui	A	u	0	0	1	2	3	5	7	8	8	6	14	child3
144	oui	A	u	0	0	0	5	4	6	6	9	12	7	13	child3
113	non	C	i	0	0	0	0	0	0	0	0	0	0	23	child3
119	non	C	i	0	0	0	0	0	0	0	0	0	0	25	child3
133	non	C	u	0	0	0	0	0	0	0	0	0	0	21	child3
142	non	C	u	0	0	0	0	0	0	0	0	0	0	25	child3
97	oui	C	i	0	0	4	4	7	9	22	19	19	15	10	child3
105	oui	C	i	0	1	2	5	6	8	25	23	23	14	11	child3
128	oui	C	u	0	1	2	5	6	9	17	18	18	15	4	child3
132	oui	C	u	0	0	2	3	5	6	15	15	15	7	10	child3
107	non	A	i	0	0	0	0	0	0	0	0	0	1	24	child3
101	non	A	i	0	0	0	0	0	0	0	0	0	1	24	child3
136	non	A	u	0	0	0	0	0	0	0	0	0	2	23	child3
135	non	A	u	0	0	0	0	0	0	0	0	0	0	25	child3
110	oui	A	i	0	1	2	2	3	3	11	16	17	16	9	child3
117	oui	A	i	0	0	0	0	1	1	5	7	9	7	19	child3
127	oui	A	u	0	0	1	1	2	5	9	11	13	9	14	child3
130	oui	A	u	0	0	0	1	3	5	7	12	13	15	5	child3
98	oui	B	i	0	0	1	1	2	5	13	13	20	14	8	child3
103	oui	B	i	0	1	2	2	2	6	7	8	25	11	14	child3
138	oui	B	u	0	0	0	1	4	8	12	12	24	10	14	child3
141	oui	B	u	0	0	2	2	3	4	5	8	25	5	20	child3
