# Supplementary material for: Effects of a caffeine-based diet on insecticide resistance and longevity in infected Anopheles coluzzii
Source: Parasit Vectors. 2026 Feb 13;19:125. doi: 10.1186/s13071-026-07253-z (PMC13005414; doi:10.1186/s13071-026-07253-z)
Supplement: Supplementary file 4 — Additional file 4. Script for statidtical analyses of mortality and longevity data. [file 13071_2026_7253_MOESM4_ESM.r]

my_data <- read.delim(file.choose())


library(stringr)
library(gridExtra)
library(cowplot)
library(patchwork)
library(ggpattern)

library(Hmisc)
library(dplyr)
library(plyr)
library(ggplot2)
library(car)
library(lme4)
library(coxme)

str(my_data)
my_data$blood.feeding <- factor(my_data$blood.feeding) 
my_data$blood.origin <- factor(my_data$blood.origin) 
my_data$insecticide <- factor(my_data$insecticide)

my_data <- my_data %>%
  mutate(insecticide = case_when(
    insecticide%in% c("oui") ~ "Yes",
    insecticide %in% c("non") ~ "No",
    TRUE ~ as.character(diet.conc) 
  ))
my_data <- my_data %>%
  mutate(insecticide = factor(insecticide, levels = c("No", "Yes")))
my_data$diet.conc <- factor(my_data$diet.conc)
my_data$pcr <- factor(my_data$pcr)
my_data$cups <- factor(my_data$cups)
my_data <- my_data %>%
  mutate(diet.conc = case_when(
    diet.conc %in% c("A") ~ "0 ppm",
    diet.conc %in% c("B") ~ "50 ppm",
    diet.conc %in% c("C") ~ "200 ppm",
    TRUE ~ as.character(diet.conc) 
  ))
my_data <- my_data %>%
  mutate(diet.conc = factor(diet.conc, levels = c("0 ppm", "50 ppm", "200 ppm")))


colnames(my_data)[colnames(my_data) == "infection.statut"] <- "infction.status"

my_data$infection.status <- with(my_data, 
                                 ifelse(blood.feeding == "i" & pcr == "yes", "Harbored parasite", 
                                        ifelse(blood.feeding == "i" & pcr == "no", "Not Harbored parasite",
                                               ifelse(blood.feeding == "u" & pcr == "no", "Uninfected",NA))))
my_data$infection.status <-as.factor(my_data$infection.status)
my_data$date.death <- as.Date(my_data$date.death, format = "%d/%m/%Y")
my_data$date.exposure <- as.Date(my_data$date.exposure, format = "%d/%m/%Y")
my_data$age.death <- as.numeric(my_data$date.death - my_data$date.exposure)
my_data <- my_data %>%
  mutate(statut = ifelse(grepl("Z", id), 0, 1))
options(contrasts = c("contr.sum", "contr.poly"))

# MORTALITYYYVVV# # # # # 

# Analyse du taux de mortalité après 48 heues # # 
my_data$dead <- ifelse(my_data$age.death %in% c(1, 2), 1, 0)

b = aggregate(dead ~ infection.status+insecticide+diet.conc, data = my_data, FUN="sum")
b$mozis = aggregate(dead ~ infection.status+insecticide+diet.conc, data = my_data, FUN="length")$dead
conf <- binconf(b$dead, b$mozis)
b$dead.prop <- conf[,1];   b$lo <- conf[,2]; b$hi <- conf[,3]
ba <- ggplot(b, aes(x = diet.conc, y = dead.prop, fill = infection.status, pattern = infection.status)) +
  geom_bar_pattern(
    stat = "identity", 
    position = position_dodge(),
    color = "black",              # Contour noir pour toutes les bandes
    pattern_fill = "grey",        # Couleur des motifs
    pattern_density = 0.3,        # Densité des motifs
    pattern_angle = 45,           # Angle des motifs hachurés
    pattern_spacing = 0.02,       # Espacement des motifs
    linewidth = 1                 # Épaisseur du contour (corrigé)
  ) +
  geom_errorbar(
    aes(ymin = lo, ymax = hi), 
    width = 0.2, position = position_dodge(0.9)
  ) +
  scale_fill_manual(values = c("Harbored parasite" = "grey", "Uninfected" = "white", "Not Harbored parasite" = "white")) +  # Couleur des remplissages
  scale_pattern_manual(values = c("Harbored parasite" = "none", "Uninfected" = "none", "Not Harbored parasite" = "stripe")) +  # Motifs spécifiques
  theme_classic() +
  labs(x = "Concentrations of caffeine", y = "Proportions of dead") +
  theme(
    axis.text.x = element_text(size = 28, face = "bold", color = "black", angle = 45, vjust = 1, hjust = 1),  
    axis.text.y = element_text(size = 28, face = "bold", color = "black"),
    axis.title = element_text(size = 28, face = "bold"), 
    panel.grid = element_blank(), 
    legend.title = element_text(size = 28, face = "bold", color = "black"),
    legend.text = element_text(size = 28, face = "bold", color = "black"),
    strip.text = element_text(size = 24, face = "bold"),  # Taille et style des titres des facettes
    strip.background = element_blank(),
    plot.margin = unit(c(1, 1, 1, 1), "cm")
  ) +
  facet_wrap(~ insecticide, 
             labeller = as_labeller(c("No" = "No Insecticide", "Yes" = "Insecticide")))

print(ba)

tiff("ba.tiff", width = 3500, height = 2000, res = 300)
ggsave("ba.tiff", dpi = 300)

browseURL(getwd())


# # # # Analyse # # # #
v<-glmer(dead ~ diet.conc*insecticide *infection.status + (1|blood.origin) + (1|cups),
         family=binomial, data=my_data,
         control=glmerControl(optimizer="bobyqa", optCtrl=list(maxfun=100000)))
Anova(v,type=3)


tiff("z.tiff", width = 3500, height = 2000, res = 300)
ggsave("z.tiff", dpi = 300)

browseURL(getwd())


# # longevity and insecticide and infection# # # # # # 
data_longevity <- subset(my_data, age.death > 2)

longevity <- coxme(Surv(age.death, statut) ~diet.conc* infection.status*insecticide+(1|blood.origin) + (1|cups)
                   , data_longevity)

Anova(longevity,type=3)


# #REPRESENTATION GRAPHIQUE# #

boxplotlogappren3 <- ggplot(data_longevity, aes(x = insecticide, y = age.death, fill = infection.status, pattern = infection.status)) +
  geom_boxplot_pattern(
    aes(pattern = infection.status),  
    stat = "boxplot",  
    position = position_dodge(width = 0.8),  
    pattern_density = 0.3,  
    pattern_angle = 45,     
    pattern_spacing = 0.02, 
    pattern_fill = "black", 
    size = 1,             
    color = "black"         
  ) +
  theme_bw() +
  theme(
    panel.grid = element_blank(),
    plot.background = element_rect(fill = "white", color = NA),
    panel.background = element_rect(fill = "white", color = NA),
    axis.text.x = element_text(size = 28, angle = 45, vjust = 1, hjust = 1,  face = "bold", colour = "black"),
    axis.text.y = element_text(size = 28, colour = "black", face = "bold"),
    axis.line.x = element_line(colour = "black", size = 1),        
    axis.line.y = element_line(colour = "black", size = 1), 
    legend.text = element_text(size = 28, face = "bold"),
    legend.title = element_text(size = 28, face = "bold"), 
    panel.border = element_blank(),
    axis.title = element_text(size = 28, face = "bold", colour = "black")
  ) +
  scale_fill_manual(values = c("Harbored parasite" = "grey", "Not Harbored parasite" = "white", "Uninfected" = "white")) +  
  scale_pattern_manual(values = c("Harbored parasite" = "none", "Uninfected" = "none", "Not Harbored parasite" = "stripe")) +  
  scale_y_continuous(limits = c(5, 30), breaks = seq(5, 30, by = 5)) +  
  scale_x_discrete(
    labels = c("Yes" = "Insecticide", "No" = "No Insecticide")  # Personnalisation des étiquettes
  ) +
  ylab("Longevity (days)\n") +
  xlab("\nInsecticide exposure")


print(boxplotlogappren3)

tiff("boxplotlogappren3.tiff", width = 3500, height = 2000, res = 300)
ggsave("boxplotlogappren3.tiff", dpi = 300)

browseURL(getwd())


data_longevity$insecticide <- as.character(data_longevity$insecticide)


boxplotlogappren1 <- ggplot(data_longevity, aes(x = diet.conc, y = age.death, fill = infection.status, pattern = infection.status)) +
  geom_boxplot_pattern(
    aes(pattern = infection.status),  
    stat = "boxplot",  
    position = position_dodge(width = 0.8),  
    pattern_density = 0.3,  
    pattern_angle = 45,     
    pattern_spacing = 0.02, 
    pattern_fill = "black", 
    size = 1,             
    color = "black"         
  ) +
  theme_bw() +
  theme(
    panel.grid = element_blank(),
    plot.background = element_rect(fill = "white", color = NA),
    panel.background = element_rect(fill = "white", color = NA),
    axis.text.x = element_text(size = 24, angle = 45, vjust = 1, hjust = 1, face = "bold", colour = "black"),
    axis.text.y = element_text(size = 24, colour = "black", face = "bold"),
    axis.line.x = element_line(colour = "black", size = 1),        
    axis.line.y = element_line(colour = "black", size = 1), 
    legend.text = element_text(size = 24, face = "bold"),
    legend.title = element_text(size = 24, face = "bold"), 
    panel.border = element_blank(),
    axis.title = element_text(size = 24, face = "bold", colour = "black")
  ) +
  scale_fill_manual(values = c("Harbored parasite" = "grey", "Not Harbored parasite" = "white", "Uninfected" = "white")) +   
  scale_pattern_manual(values = c("Harbored parasite" = "none", "Uninfected" = "none", "Not Harbored parasite" = "stripe")) +  
  scale_y_continuous(limits = c(5, 30), breaks = seq(5, 30, by = 2)) +  
  ylab("Longevity (days)\n") +
  xlab("\nConcentrations of caffeine")

print(boxplotlogappren1)


boxplotlogappren2 <- ggplot(data_longevity, aes(x = insecticide, y = age.death, fill = infection.status, pattern = infection.status)) +
  geom_boxplot_pattern(
    aes(pattern = infection.status),  
    stat = "boxplot",  
    position = position_dodge(width = 0.8),  
    pattern_density = 0.3,  
    pattern_angle = 45,     
    pattern_spacing = 0.02, 
    pattern_fill = "black", 
    size = 1,             
    color = "black"         
  ) +
  theme_bw() +
  theme(
    panel.grid = element_blank(),
    plot.background = element_rect(fill = "white", color = NA),
    panel.background = element_rect(fill = "white", color = NA),
    axis.text.x = element_text(size = 16, angle = 45, vjust = 1, hjust = 1,  face = "bold", colour = "black"),
    axis.text.y = element_text(size = 16, colour = "black", face = "bold"),
    axis.line.x = element_line(colour = "black", size = 1),        
    axis.line.y = element_line(colour = "black", size = 1), 
    legend.text = element_text(size = 16, face = "bold"),
    legend.title = element_text(size = 16, face = "bold"), 
    panel.border = element_blank(),
    axis.title = element_text(size = 16, face = "bold", colour = "black")
  ) +
  scale_fill_manual(values = c("Harbored parasite" = "grey", "Not Harbored parasite" = "white", "Uninfected" = "white")) +   
  scale_pattern_manual(values = c("Harbored parasite" = "none", "Uninfected" = "none", "Not Harbored parasite" = "stripe")) +  
  scale_y_continuous(limits = c(5, 30), breaks = seq(5, 30, by = 2)) +  
  scale_x_discrete(
    labels = c("Yes" = "YES", "No" = "NO")  # Personnalisation des étiquettes
  ) +
  ylab("Longevity (days)\n") +
  xlab("\nInsecticide exposure")


# Afficher le graphique
print(boxplotlogappren2)


title1 <- textGrob("A", gp = gpar(fontsize = 16, fontface = "bold"))
title2 <- textGrob("B", gp = gpar(fontsize = 16, fontface = "bold"))

grid.arrange(
  arrangeGrob(boxplotlogappren1, top = title1), 
  arrangeGrob(boxplotlogappren2, top = title2), 
  ncol = 2
)


# # # # # longevité, caffeine,infection , insectiCIDE  # # # # 

y <- ggplot(data_longevity, aes(x = diet.conc, y = age.death, fill = infection.status, pattern = infection.status)) +
  geom_boxplot_pattern(
    aes(pattern = infection.status),
    stat = "boxplot",
    position = position_dodge(width = 0.8),
    pattern_density = 0.3,
    pattern_angle = 45,
    pattern_spacing = 0.02,
    pattern_fill = "black",
    linewidth = 1,
    color = "black"
  ) +
  theme_bw() +
  theme(
    panel.grid = element_blank(),
    plot.background = element_rect(fill = "white", color = NA),
    panel.background = element_rect(fill = "white", color = NA),
    axis.text.x = element_text(size = 28, angle = 45, vjust = 1, hjust = 1, face = "bold", colour = "black"),
    axis.text.y = element_text(size = 28, colour = "black", face = "bold"),
    axis.line.x = element_line(colour = "black", size = 1),        
    axis.line.y = element_line(colour = "black", size = 1), 
    legend.text = element_text(size = 28, face = "bold"),
    legend.title = element_text(size = 28, face = "bold"),
    panel.border = element_blank(),
    axis.title = element_text(size = 28, face = "bold", colour = "black"),
    strip.background = element_blank(),  # Supprime le fond gris
    strip.text = element_text(size = 24, face = "bold", colour = "black")  # Ajuste la police
  ) +
  scale_fill_manual(values = c("Harbored parasite" = "grey", "Not Harbored parasite" = "white", "Uninfected" = "white")) +   
  scale_pattern_manual(values = c("Harbored parasite" = "none", "Uninfected" = "none", "Not Harbored parasite" = "stripe")) +  
  scale_y_continuous(limits = c(5, 30), breaks = seq(5, 30, by = 2)) +
  ylab("Longevity (days)\n") +
  xlab("Concentrations of caffeine") +
  facet_wrap(~ insecticide, 
             labeller = as_labeller(c("Yes" = "Insecticide", "No" = "No Insecticide")))  # Personnalise les titres des facettes

# Afficher le graphique
print(y)
 


tiff("y.tiff", width = 3500, height = 2000, res = 300)
ggsave("y.tiff", dpi = 300)

browseURL(getwd())
